# Supplementary material for: ITGBL1 promotes anoikis resistance and metastasis in human gastric cancer via the AKT/FBLN2 axis
Source: J Cell Mol Med. 2024 Feb 8;28(4):e18113. doi: 10.1111/jcmm.18113 (PMC10853594; doi:10.1111/jcmm.18113)
Supplement: Supplementary file 3 — Table S1: [file JCMM-28-e18113-s002.xlsx]

## Sheet: Sheet1
Supplementary Table S1: Antibodies for western bolting
Antibody	Brand	Cat. No
HRP Goat Anti-Mouse IgG (H+L)	ABclonal, Wuhan, China	AS003
HRP Goat Anti-Rabbit IgG (H+L)	Abcam, Cambridge, UK	ab6721
ITGBL1 Rabbit Polyclonal Antibody	Sigma-Aldrich, MO, USA	AV4219
PARP1 Rabbit Polyclonal antibody	Proteintech, IL, USA	13371-1-AP
Caspase 9 Rabbit Polyclonal antibody	Proteintech	10380-1-AP
Caspase 3 Rabbit Monoclonal antibody	Beyotime, Shanghai, China	AC033
BAX Mouse Monoclonal antibody	Proteintech	60267-1-Ig
Bcl-2 Mouse Monoclonal antibody	Proteintech	60178-1-Ig
GAPDH Mouse Monoclonal antibody	Proteintech	60004-1-Ig
Fibulin 2 Rabbit Polyclonal antibody	Novus Biologicals, CO, USA	NBP1-33479
AKT Rabbit Polyclonal Antibody	Beyotime, Shanghai, China	AA326
P-AKT Rabbit Polyclonal Antibody	CST, MA, USA	4060
