# Supplementary material for: ITGBL1 promotes anoikis resistance and metastasis in human gastric cancer via the AKT/FBLN2 axis
Source: J Cell Mol Med. 2024 Feb 8;28(4):e18113. doi: 10.1111/jcmm.18113 (PMC10853594; doi:10.1111/jcmm.18113)
Supplement: Supplementary file 4 — Table S2: [file JCMM-28-e18113-s003.xlsx]

## Sheet: Sheet1
Supplementary Table S2: Target sequence of ITGBL1 and FBLN2 siRNAs
siRNA	Target sequence
ITGBL1-siRNA-1	GAGACTGCGACAAACATGA
ITGBL1-siRNA-2	GAGCTGTCTATGACCGATA
ITGBL1-siRNA-3	CAACATCCGCGGAAGTGTA
FBLN2-siRNA-1	CCATCGCCCTGAACATCAT
FBLN2-siRNA-2	AGCCTGCACTGAAGTCAGA
FBLN2-siRNA-3	GGCTACCAGTACTATGACT
