# Supplementary material for: ITGBL1 promotes anoikis resistance and metastasis in human gastric cancer via the AKT/FBLN2 axis
Source: J Cell Mol Med. 2024 Feb 8;28(4):e18113. doi: 10.1111/jcmm.18113 (PMC10853594; doi:10.1111/jcmm.18113)
Supplement: Supplementary file 5 — Table S3. [file JCMM-28-e18113-s004.xlsx]

## Sheet: Sheet1
Supplementary Table S3：DEGs
gene id	gene name	description	GO_id	GO_term	KO_ID	KO_Description	kegg_id	kegg_term	locus	AR-AGS-OE-ITGBL1-1_count	AR-AGS-OE-ITGBL1-2_count	AR-AGS-OE-ITGBL1-3_count	AR-AGS-OE-Ctrl-1_count	AR-AGS-OE-Ctrl-2_count	AR-AGS-OE-Ctrl-3_count	AR-AGS-OE-ITGBL1-1_FPKM	AR-AGS-OE-ITGBL1-2_FPKM	AR-AGS-OE-ITGBL1-3_FPKM	AR-AGS-OE-Ctrl-1_FPKM	AR-AGS-OE-Ctrl-2_FPKM	AR-AGS-OE-Ctrl-3_FPKM	Group2	Group1	log2FC	Pvalue	updown
ENSG00000156510	HKDC1	hexokinase domain containing 1 [Source:HGNC Symbol;Acc:HGNC:23302]	GO:0005623|GO:0009987|GO:0008152|GO:0005488|GO:0003824|GO:0036094|GO:0097159|GO:0006807|GO:0071704|GO:0009056|GO:0043167|GO:0044237|GO:0030246|GO:0005622|GO:0016740|GO:0044262|GO:0048029|GO:0006725|GO:1901360|GO:0006082|GO:0034641|GO:0043168|GO:0044281|GO:0001882|GO:0016772|GO:0019637|GO:0046483|GO:0005737|GO:0005975|GO:0042592|GO:0019725|GO:0051186|GO:0006139|GO:0055086|GO:0000166|GO:0006091|GO:…	cell|cellular process|metabolic process|binding|catalytic activity|small molecule binding|organic cyclic compound binding|nitrogen compound metabolic process|organic substance metabolic process|catabolic process|ion binding|cellular metabolic process|carbohydrate binding|intracellular|transferase activity|cellular carbohydrate metabolic process|monosaccharide binding|cellular aromatic compound me…	K00844	hexokinase[2.7.1.1]	hsa01100|hsa04910|hsa01200|hsa04066|hsa00010|hsa05230|hsa04930|hsa00520|hsa04973|hsa00500|hsa00051|hsa00052|hsa00524	Metabolic pathways - Homo sapiens (human)|Insulin signaling pathway - Homo sapiens (human)|Carbon metabolism - Homo sapiens (human)|HIF-1 signaling pathway - Homo sapiens (human)|Glycolysis / Gluconeogenesis - Homo sapiens (human)|Central carbon metabolism in cancer - Homo sapiens (human)|Type II diabetes mellitus - Homo sapiens (human)|Amino sugar and nucleotide sugar metabolism - Homo sapiens (…	10:69220303-69267559:+	4	2	0	1918	1730	2180	0.0452577	0.0190589	0	19.3174	18.9657	18.6895	0.0214388	18.9909	-9.79086	2.24e-253	DOWN
ENSG00000139269	INHBE	inhibin subunit beta E [Source:HGNC Symbol;Acc:HGNC:24029]	GO:0032502|GO:0040007|GO:0023052|GO:0009987|GO:0005576|GO:0008152|GO:0050896|GO:0005488|GO:0051716|GO:0050794|GO:0071704|GO:0044237|GO:0023051|GO:0009893|GO:0005615|GO:0005515|GO:0048856|GO:0019222|GO:0048468|GO:0010941|GO:0005102|GO:0031325|GO:0009966|GO:0010646|GO:0007154|GO:0007165|GO:0008219|GO:0048869|GO:0009967|GO:0019538|GO:0023014|GO:0031323|GO:0000165|GO:0032268|GO:0005126|GO:0007166|GO:…	developmental process|growth|signaling|cellular process|extracellular region|metabolic process|response to stimulus|binding|cellular response to stimulus|regulation of cellular process|organic substance metabolic process|cellular metabolic process|regulation of signaling|positive regulation of metabolic process|extracellular space|protein binding|anatomical structure development|regulation of met…	K22689	inhibin beta E chain[-]	hsa04060|hsa04550|hsa04350	Cytokine-cytokine receptor interaction - Homo sapiens (human)|Signaling pathways regulating pluripotency of stem cells - Homo sapiens (human)|TGF-beta signaling pathway - Homo sapiens (human)	12:57452323-57459280:+	14	14	18	2221	1799	2460	0.146731	0.123578	0.175253	20.7217	18.2697	19.5368	0.14852	19.5094	-7.03736	4.71e-227	DOWN
ENSG00000105550	FGF21	fibroblast growth factor 21 [Source:HGNC Symbol;Acc:HGNC:3678]	GO:0023052|GO:0009987|GO:0005576|GO:0008152|GO:0050896|GO:0005488|GO:0051716|GO:0014823|GO:0048523|GO:0008283|GO:0050794|GO:0051050|GO:0006950|GO:0071704|GO:0044237|GO:0023051|GO:0097006|GO:0009605|GO:0009893|GO:0009058|GO:0005615|GO:0005515|GO:0019222|GO:0008284|GO:0042127|GO:0006810|GO:0010941|GO:0009991|GO:0005102|GO:0031325|GO:0033554|GO:0055094|GO:0007267|GO:0042592|GO:0009966|GO:0019725|GO:…	signaling|cellular process|extracellular region|metabolic process|response to stimulus|binding|cellular response to stimulus|response to activity|negative regulation of cellular process|cell proliferation|regulation of cellular process|positive regulation of transport|response to stress|organic substance metabolic process|cellular metabolic process|regulation of signaling|regulation of plasma lip…	K22429	fibroblast growth factor 21[-]	hsa05200|hsa04151|hsa04010|hsa04714|hsa04014|hsa04810|hsa04015|hsa05224|hsa05226|hsa05218	Pathways in cancer - Homo sapiens (human)|PI3K-Akt signaling pathway - Homo sapiens (human)|MAPK signaling pathway - Homo sapiens (human)|Thermogenesis - Homo sapiens (human)|Ras signaling pathway - Homo sapiens (human)|Regulation of actin cytoskeleton - Homo sapiens (human)|Rap1 signaling pathway - Homo sapiens (human)|Breast cancer - Homo sapiens (human)|Gastric cancer - Homo sapiens (human)|Me…	19:48755559-48758330:+	0	2	5	321	271	343	0	0.0445557	0.122849	7.5581	6.94542	6.87451	0.0558017	7.12601	-6.99664	7.06e-87	DOWN
ENSG00000130487	KLHDC7B	kelch domain containing 7B [Source:HGNC Symbol;Acc:HGNC:25145]	GO:0032991|GO:0005623|GO:0009987|GO:0008152|GO:0005488|GO:0003824|GO:0071704|GO:0044237|GO:0005622|GO:0005515|GO:0043234|GO:0016740|GO:0019787|GO:0000151|GO:0019538|GO:0043412|GO:0004842|GO:0031461|GO:0036211|GO:1990234|GO:0044267|GO:0006464|GO:0031463|GO:0032446|GO:0016567	macromolecular complex|cell|cellular process|metabolic process|binding|catalytic activity|organic substance metabolic process|cellular metabolic process|intracellular|protein binding|protein complex|transferase activity|ubiquitin-like protein transferase activity|ubiquitin ligase complex|protein metabolic process|macromolecule modification|ubiquitin-protein transferase activity|cullin-RING ubiqui…	-	-	-	-	22:50548033-50551023:+	0	7	2	306	331	496	0	0.109125	0.0343897	5.04174	5.93621	6.95635	0.0478382	5.9781	-6.96538	5.83e-80	DOWN
ENSG00000167995	BEST1	bestrophin 1 [Source:HGNC Symbol;Acc:HGNC:12703]	GO:0032991|GO:0005215|GO:0005623|GO:0016020|GO:0009987|GO:0050896|GO:0022857|GO:0051606|GO:0009628|GO:0071944|GO:0009605|GO:0031224|GO:0005622|GO:0005886|GO:0043234|GO:0009314|GO:0016323|GO:0006810|GO:0050877|GO:0009582|GO:0005887|GO:0005737|GO:0022891|GO:0031226|GO:0050906|GO:1902495|GO:0055085|GO:0016021|GO:0005829|GO:0009583|GO:0015267|GO:0006811|GO:0015075|GO:0007600|GO:0034702|GO:0043269|GO:…	macromolecular complex|transporter activity|cell|membrane|cellular process|response to stimulus|transmembrane transporter activity|detection of stimulus|response to abiotic stimulus|cell periphery|response to external stimulus|intrinsic component of membrane|intracellular|plasma membrane|protein complex|response to radiation|basolateral plasma membrane|transport|neurological system process|detect…	-	-	-	-	11:61949821-61965515:+	3	9	1	441	377	627	0.0113981	0.0287989	0.00352809	1.49161	1.38797	1.8052	0.014575	1.56159	-6.74337	3.76e-92	DOWN
ENSG00000101255	TRIB3	tribbles pseudokinase 3 [Source:HGNC Symbol;Acc:HGNC:16228]	GO:0032502|GO:0002376|GO:0023052|GO:0005623|GO:0016020|GO:0009987|GO:0008152|GO:0050896|GO:0005488|GO:0000988|GO:0003824|GO:0036094|GO:0051716|GO:0097159|GO:0009892|GO:0048523|GO:0050794|GO:0043229|GO:0006807|GO:0006950|GO:0071704|GO:0009056|GO:0043167|GO:0006955|GO:0044237|GO:0023051|GO:0000989|GO:0043227|GO:0071944|GO:0009893|GO:0009058|GO:0030234|GO:0050793|GO:0005622|GO:0002682|GO:0005515|GO:…	developmental process|immune system process|signaling|cell|membrane|cellular process|metabolic process|response to stimulus|binding|transcription factor activity, protein binding|catalytic activity|small molecule binding|cellular response to stimulus|organic cyclic compound binding|negative regulation of metabolic process|negative regulation of cellular process|regulation of cellular process|intr…	K19518	tribbles homolog 3[-]	hsa04931	Insulin resistance - Homo sapiens (human)	20:362835-397559:+	4	6	2	454	362	493	0.0489924	0.061895	0.0227566	4.94987	4.29604	4.57536	0.044548	4.60709	-6.69235	7.17e-100	DOWN
ENSG00000113739	STC2	stanniocalcin 2 [Source:HGNC Symbol;Acc:HGNC:11374]	GO:0032502|GO:0040007|GO:0000003|GO:0023052|GO:0005623|GO:0009987|GO:0005576|GO:0022414|GO:0008152|GO:0050896|GO:0005488|GO:0051716|GO:0097159|GO:0009892|GO:0050794|GO:0043229|GO:0006950|GO:0044702|GO:0071704|GO:0009628|GO:0044237|GO:0042445|GO:0003006|GO:0045926|GO:0043227|GO:0040008|GO:0009605|GO:0032504|GO:0009058|GO:0005615|GO:0050793|GO:0048589|GO:0005622|GO:0005515|GO:0012505|GO:0048856|GO:…	developmental process|growth|reproduction|signaling|cell|cellular process|extracellular region|reproductive process|metabolic process|response to stimulus|binding|cellular response to stimulus|organic cyclic compound binding|negative regulation of metabolic process|regulation of cellular process|intracellular organelle|response to stress|single organism reproductive process|organic substance meta…	-	-	-	-	5:173314713-173329503:-	0	1	0	22	23	39	0	0.00657467	0	0.152872	0.173961	0.230683	0.00219155	0.185839	-6.40595	3.74e-16	DOWN
ENSG00000258334	AC125611.4	novel transcript, antisense to PRPH	-	-	-	-	-	-	12:49292631-49324576:-	0	0	2	59	46	58	0	0	0.0246903	0.69792	0.592287	0.584016	0.00823009	0.624741	-6.24621	1.41e-28	DOWN
ENSG00000224511	LINC00365	long intergenic non-protein coding RNA 365 [Source:HGNC Symbol;Acc:HGNC:42687]	-	-	-	-	-	-	13:30103178-30108875:-	0	0	2	45	47	60	0	0	0.033202	0.71583	0.813789	0.812427	0.0110673	0.780682	-6.14036	4.1e-27	DOWN
ENSG00000124749	COL21A1	collagen type XXI alpha 1 chain [Source:HGNC Symbol;Acc:HGNC:17025]	GO:0031012|GO:0032991|GO:0005623|GO:0009987|GO:0005576|GO:0043229|GO:0005578|GO:0016043|GO:0043227|GO:0005622|GO:0043234|GO:0012505|GO:0043062|GO:0043231|GO:0005737|GO:0005783|GO:0005581|GO:0005788|GO:0030198	extracellular matrix|macromolecular complex|cell|cellular process|extracellular region|intracellular organelle|proteinaceous extracellular matrix|cellular component organization|membrane-bounded organelle|intracellular|protein complex|endomembrane system|extracellular structure organization|intracellular membrane-bounded organelle|cytoplasm|endoplasmic reticulum|collagen trimer|endoplasmic reticu…	K16629	collagen, type XXI, alpha[-]	hsa05205|hsa04974	Proteoglycans in cancer - Homo sapiens (human)|Protein digestion and absorption - Homo sapiens (human)	6:56056590-56394094:-	0	1	0	22	22	19	0	0.0043054	0	0.100108	0.108964	0.0735927	0.00143513	0.0942216	-6.0368	2.96e-13	DOWN
ENSG00000049249	TNFRSF9	TNF receptor superfamily member 9 [Source:HGNC Symbol;Acc:HGNC:11924]	GO:0032502|GO:0004871|GO:0002376|GO:0023052|GO:0005623|GO:0016020|GO:0009987|GO:0005576|GO:0050896|GO:0005488|GO:0051716|GO:0004872|GO:0048523|GO:0008283|GO:0050794|GO:0006950|GO:0006955|GO:0009986|GO:0051051|GO:0051641|GO:0038023|GO:0016043|GO:0051707|GO:0071944|GO:0009607|GO:0009605|GO:0031224|GO:0005615|GO:0005515|GO:0005886|GO:0048856|GO:0060341|GO:0001818|GO:0042127|GO:0009897|GO:0006810|GO:…	developmental process|signal transducer activity|immune system process|signaling|cell|membrane|cellular process|extracellular region|response to stimulus|binding|cellular response to stimulus|receptor activity|negative regulation of cellular process|cell proliferation|regulation of cellular process|response to stress|immune response|cell surface|negative regulation of transport|cellular localizat…	K05146	tumor necrosis factor receptor superfamily member 9[-]	hsa04060	Cytokine-cytokine receptor interaction - Homo sapiens (human)	1:7915894-7943165:-	3	6	2	224	210	269	0.0212203	0.0357482	0.0131433	1.41054	1.43938	1.44188	0.0233706	1.4306	-5.93578	5.45e-72	DOWN
ENSG00000226738	CTA-384D8.31	-	-	-	-	-	-	-	22:50546415-50547652:+	0	0	1	19	19	26	0	0	0.327416	5.96376	6.49158	6.94684	0.109139	6.46739	-5.88895	6.37e-14	DOWN
ENSG00000124159	MATN4	matrilin 4 [Source:HGNC Symbol;Acc:HGNC:6910]	GO:0009987|GO:0005576|GO:0005488|GO:0043167|GO:0016043|GO:0005515|GO:0043062|GO:0043169|GO:0046872|GO:0030198|GO:0005509	cellular process|extracellular region|binding|ion binding|cellular component organization|protein binding|extracellular structure organization|cation binding|metal ion binding|extracellular matrix organization|calcium ion binding	-	-	-	-	20:45293445-45308529:-	0	0	1	16	28	15	0	0	0.0159939	0.245333	0.467312	0.195779	0.00533128	0.302808	-5.82778	1.27e-10	DOWN
ENSG00000089101	CFAP61	cilia and flagella associated protein 61 [Source:HGNC Symbol;Acc:HGNC:15872]	GO:0008152|GO:0003824|GO:0016491|GO:0055114	metabolic process|catalytic activity|oxidoreductase activity|oxidation-reduction process	-	-	-	-	20:20052514-20360702:+	1	3	0	86	63	80	0.00510421	0.0128936	0	0.390646	0.311494	0.309327	0.00599927	0.337156	-5.81248	3.55e-34	DOWN
ENSG00000263244	AC087190.3	novel transcript, 3' overlapping chromosome 16 open reading frame 72	-	-	-	-	-	-	16:9104848-9113181:+	16	14	14	2450	14	18	0.106285	0.0783223	0.0863952	14.4873	0.0901093	0.0906006	0.0903343	4.88935	-5.75823	2.25e-05	DOWN
ENSG00000183671	GPR1	G protein-coupled receptor 1 [Source:HGNC Symbol;Acc:HGNC:4463]	GO:0004871|GO:0023052|GO:0005623|GO:0016020|GO:0009987|GO:0050896|GO:0005488|GO:0051716|GO:0042995|GO:0033218|GO:0004872|GO:0050794|GO:0038023|GO:0071944|GO:0031224|GO:0005886|GO:0042277|GO:0005887|GO:0004888|GO:0007267|GO:0043005|GO:0031226|GO:0007154|GO:0007165|GO:0016021|GO:0007186|GO:0042923|GO:0004930|GO:0007187|GO:0007218|GO:0007268	signal transducer activity|signaling|cell|membrane|cellular process|response to stimulus|binding|cellular response to stimulus|cell projection|amide binding|receptor activity|regulation of cellular process|signaling receptor activity|cell periphery|intrinsic component of membrane|plasma membrane|peptide binding|integral component of plasma membrane|transmembrane signaling receptor activity|cell-c…	-	-	-	-	2:206175316-206218047:-	19	17	19	806	1104	1005	0.115971	0.0873893	0.107733	4.37929	6.52919	4.6481	0.103698	5.18553	-5.64403	3.31e-103	DOWN
ENSG00000135406	PRPH	peripherin [Source:HGNC Symbol;Acc:HGNC:9461]	GO:0005198|GO:0005623|GO:0016020|GO:0009987|GO:0005576|GO:0005488|GO:1903561|GO:0043229|GO:0016043|GO:0043227|GO:0005622|GO:0005515|GO:0045103|GO:0031982|GO:0005882|GO:0046983|GO:0070062|GO:0006996|GO:0007010|GO:0045098|GO:0046982|GO:0045104|GO:0005856|GO:0045111	structural molecule activity|cell|membrane|cellular process|extracellular region|binding|extracellular vesicle|intracellular organelle|cellular component organization|membrane-bounded organelle|intracellular|protein binding|intermediate filament-based process|vesicle|intermediate filament|protein dimerization activity|extracellular exosome|organelle organization|cytoskeleton organization|type III…	K07607	peripherin[-]	hsa05014	Amyotrophic lateral sclerosis (ALS) - Homo sapiens (human)	12:49293252-49298686:+	0	5	6	140	125	204	0	0.0376636	0.0498512	1.11459	1.08322	1.38247	0.0291716	1.19343	-5.3544	1.18e-46	DOWN
ENSG00000171124	FUT3	fucosyltransferase 3 (Lewis blood group) [Source:HGNC Symbol;Acc:HGNC:4014]	GO:0005623|GO:0016020|GO:0009987|GO:0005576|GO:0008152|GO:0003824|GO:1903561|GO:0043229|GO:0071704|GO:0044237|GO:0043227|GO:0009058|GO:0031224|GO:0005622|GO:0012505|GO:0016740|GO:0031090|GO:0006486|GO:0031982|GO:0043231|GO:0005737|GO:0005975|GO:0008037|GO:0070062|GO:0016757|GO:0016021|GO:0044249|GO:0019538|GO:0005794|GO:0009311|GO:0034645|GO:0043412|GO:0006487|GO:0009988|GO:0009100|GO:0036211|GO:…	cell|membrane|cellular process|extracellular region|metabolic process|catalytic activity|extracellular vesicle|intracellular organelle|organic substance metabolic process|cellular metabolic process|membrane-bounded organelle|biosynthetic process|intrinsic component of membrane|intracellular|endomembrane system|transferase activity|organelle membrane|protein glycosylation|vesicle|intracellular mem…	K00716	galactoside 3(4)-fucosyltransferase 3[2.4.1.65]	hsa01100|hsa00601	Metabolic pathways - Homo sapiens (human)|Glycosphingolipid biosynthesis - lacto and neolacto series - Homo sapiens (human)	19:5842888-5851474:-	1	7	4	179	119	205	0.00708399	0.0417542	0.0263169	1.12846	0.816589	1.1001	0.0250517	1.01505	-5.3405	1.23e-46	DOWN
ENSG00000197872	CYRIA	CYFIP related Rac1 interactor A [Source:HGNC Symbol;Acc:HGNC:25373]	GO:0005623|GO:0005622	cell|intracellular	-	-	-	-	2:16549459-16666331:-	0	2	0	27	14	37	0	0.0159985	0	0.22827	0.128834	0.266268	0.00533282	0.20779	-5.28409	1.11e-12	DOWN
ENSG00000148346	LCN2	lipocalin 2 [Source:HGNC Symbol;Acc:HGNC:6526]	GO:0005215|GO:0002376|GO:0009987|GO:0005576|GO:0050896|GO:0005488|GO:0036094|GO:1903561|GO:0006950|GO:0043167|GO:0006955|GO:0051641|GO:0043227|GO:0005615|GO:0045087|GO:0006810|GO:0006952|GO:0031982|GO:0043169|GO:0042592|GO:0019725|GO:0055085|GO:0070062|GO:0051649|GO:0015891|GO:0046872|GO:0048878|GO:0006811|GO:0055082|GO:0046914|GO:0050801|GO:0006873|GO:0005506|GO:0030003|GO:0055065|GO:0006875|GO:…	transporter activity|immune system process|cellular process|extracellular region|response to stimulus|binding|small molecule binding|extracellular vesicle|response to stress|ion binding|immune response|cellular localization|membrane-bounded organelle|extracellular space|innate immune response|transport|defense response|vesicle|cation binding|homeostatic process|cellular homeostasis|transmembrane …	K21129	lipocalin 2[-]	hsa04657	IL-17 signaling pathway - Homo sapiens (human)	9:128149071-128153455:+	7	3	0	133	77	229	0.124323	0.0448773	0	2.10276	1.32511	3.08188	0.0564002	2.16992	-5.2658	1.58e-26	DOWN
ENSG00000184564	SLITRK6	SLIT and NTRK like family member 6 [Source:HGNC Symbol;Acc:HGNC:23503]	GO:0032502|GO:0040007|GO:0007610|GO:0005623|GO:0016020|GO:0009987|GO:0050896|GO:0005488|GO:0050794|GO:0044089|GO:0009628|GO:0009986|GO:0009653|GO:0016043|GO:0044708|GO:0071944|GO:0009605|GO:0031224|GO:0050793|GO:0048589|GO:0005515|GO:0005886|GO:0007626|GO:0048856|GO:0008344|GO:0090102|GO:0009888|GO:0048468|GO:0030534|GO:0051130|GO:0009612|GO:0048839|GO:0002088|GO:0007275|GO:0007638|GO:0048513|GO:…	developmental process|growth|behavior|cell|membrane|cellular process|response to stimulus|binding|regulation of cellular process|positive regulation of cellular component biogenesis|response to abiotic stimulus|cell surface|anatomical structure morphogenesis|cellular component organization|single-organism behavior|cell periphery|response to external stimulus|intrinsic component of membrane|regula…	-	-	-	-	13:85792790-85799488:-	0	1	0	13	10	13	0	0.0107984	0	0.148365	0.124228	0.126296	0.00359947	0.132963	-5.2071	4.55e-08	DOWN
ENSG00000174145	NWD2	NACHT and WD repeat domain containing 2 [Source:HGNC Symbol;Acc:HGNC:29229]	GO:0005488|GO:0005515	binding|protein binding	-	-	-	-	4:37244220-37449465:+	2	5	1	112	93	97	0.0132966	0.0280045	0.00617468	0.662997	0.599236	0.48877	0.0158253	0.583668	-5.20484	8.97e-38	DOWN
ENSG00000223638	RFPL4A	ret finger protein like 4A [Source:HGNC Symbol;Acc:HGNC:16449]	GO:0005488|GO:0043167|GO:0005515|GO:0043169|GO:0046872|GO:0046914|GO:0008270	binding|ion binding|protein binding|cation binding|metal ion binding|transition metal ion binding|zinc ion binding	-	-	-	-	19:55759014-55763175:+	0	0	1	7	9	24	0	0	0.0496659	0.333306	0.466438	0.972722	0.0165553	0.590822	-5.15736	4.81e-07	DOWN
ENSG00000260953	AC009093.4	novel transcript	-	-	-	-	-	-	16:29262273-29264479:-	7	8	9	315	273	272	0.690759	0.664836	0.825032	27.6709	26.1034	20.3387	0.726876	24.7043	-5.08691	3.86e-63	DOWN
ENSG00000166736	HTR3A	5-hydroxytryptamine receptor 3A [Source:HGNC Symbol;Acc:HGNC:5297]	GO:0004871|GO:0005215|GO:0045202|GO:0023052|GO:0005623|GO:0016020|GO:0009987|GO:0030054|GO:0050896|GO:0005488|GO:0051716|GO:0042995|GO:0097159|GO:0004872|GO:0043176|GO:0022857|GO:0050794|GO:0043167|GO:0038023|GO:0044297|GO:0071944|GO:0031224|GO:0005622|GO:0005515|GO:0005886|GO:0097060|GO:0030594|GO:0043025|GO:0006810|GO:0045211|GO:0005887|GO:0043169|GO:0010243|GO:0004888|GO:0005737|GO:0007267|GO:…	signal transducer activity|transporter activity|synapse|signaling|cell|membrane|cellular process|cell junction|response to stimulus|binding|cellular response to stimulus|cell projection|organic cyclic compound binding|receptor activity|amine binding|transmembrane transporter activity|regulation of cellular process|ion binding|signaling receptor activity|cell body|cell periphery|intrinsic componen…	K04819	5-hydroxytryptamine receptor 3[-]	hsa04726|hsa04742	Serotonergic synapse - Homo sapiens (human)|Taste transduction - Homo sapiens (human)	11:113974881-113990313:+	0	1	2	32	25	46	0	0.00888821	0.0196073	0.30061	0.255631	0.367832	0.00949849	0.308024	-5.0192	3.01e-17	DOWN
ENSG00000225611	LINC02158	long intergenic non-protein coding RNA 2158 [Source:HGNC Symbol;Acc:HGNC:53019]	-	-	-	-	-	-	3:42770612-42773635:+	0	1	0	13	9	9	0	0.0519816	0	0.714204	0.538197	0.420884	0.0173272	0.557762	-5.00854	7.17e-07	DOWN
ENSG00000196136	SERPINA3	serpin family A member 3 [Source:HGNC Symbol;Acc:HGNC:16]	GO:0005623|GO:0009987|GO:0005576|GO:0008152|GO:0050896|GO:0005488|GO:1903561|GO:0097159|GO:0009892|GO:0048523|GO:0050794|GO:0043229|GO:0006950|GO:0071704|GO:0044237|GO:0043227|GO:0005615|GO:0030234|GO:0005622|GO:0072562|GO:0005515|GO:0019222|GO:0004857|GO:0003676|GO:0006952|GO:0031982|GO:0043231|GO:0042592|GO:0048871|GO:0044092|GO:0006629|GO:0070062|GO:0007586|GO:0050790|GO:0043086|GO:0019538|GO:…	cell|cellular process|extracellular region|metabolic process|response to stimulus|binding|extracellular vesicle|organic cyclic compound binding|negative regulation of metabolic process|negative regulation of cellular process|regulation of cellular process|intracellular organelle|response to stress|organic substance metabolic process|cellular metabolic process|membrane-bounded organelle|extracellu…	-	-	-	-	14:94612384-94624055:+	1	1	15	181	137	250	0.00649262	0.00546694	0.0904469	1.04582	0.861625	1.22958	0.0341355	1.04568	-4.93702	2.06e-28	DOWN
ENSG00000152952	PLOD2	procollagen-lysine,2-oxoglutarate 5-dioxygenase 2 [Source:HGNC Symbol;Acc:HGNC:9082]	GO:0005623|GO:0016020|GO:0009987|GO:0005576|GO:0008152|GO:0050896|GO:0005488|GO:0003824|GO:0036094|GO:1903561|GO:0051716|GO:0016491|GO:0043229|GO:0006950|GO:0042175|GO:0071704|GO:0009056|GO:0043167|GO:0009628|GO:0044237|GO:0006914|GO:0016043|GO:0030246|GO:0043227|GO:0005622|GO:0005789|GO:0012505|GO:0031090|GO:0048029|GO:0051213|GO:0043168|GO:0043062|GO:0030867|GO:0031982|GO:0033554|GO:0043231|GO:…	cell|membrane|cellular process|extracellular region|metabolic process|response to stimulus|binding|catalytic activity|small molecule binding|extracellular vesicle|cellular response to stimulus|oxidoreductase activity|intracellular organelle|response to stress|nuclear outer membrane-endoplasmic reticulum membrane network|organic substance metabolic process|catabolic process|ion binding|response to…	K13645	procollagen-lysine,2-oxoglutarate 5-dioxygenase 2[1.14.11.4]	hsa00310	Lysine degradation - Homo sapiens (human)	3:146069440-146163653:-	0	1	0	11	10	8	0	0.00377154	0	0.0438473	0.0433888	0.0271446	0.00125718	0.0381269	-4.92255	1.79e-06	DOWN
ENSG00000267303	AC011511.4	novel transcript	GO:0005623|GO:0009987|GO:0008152|GO:0005488|GO:0097159|GO:0043229|GO:0006807|GO:0071704|GO:0044237|GO:0043227|GO:0005622|GO:0006725|GO:1901360|GO:0003676|GO:0034641|GO:0046483|GO:0043231|GO:0006139|GO:0010467|GO:0016070|GO:0005634|GO:0006396|GO:0016071|GO:0006397|GO:0008380|GO:0000375|GO:0000398	cell|cellular process|metabolic process|binding|organic cyclic compound binding|intracellular organelle|nitrogen compound metabolic process|organic substance metabolic process|cellular metabolic process|membrane-bounded organelle|intracellular|cellular aromatic compound metabolic process|organic cyclic compound metabolic process|nucleic acid binding|cellular nitrogen compound metabolic process|he…	-	-	-	-	19:10315471-10320678:-	0	13	0	368	0	0	0	0.327627	0	9.80284	0	0	0.109209	3.26761	-4.90307	0.00456012	DOWN
ENSG00000176046	NUPR1	nuclear protein 1, transcriptional regulator [Source:HGNC Symbol;Acc:HGNC:29990]	GO:0032502|GO:0040007|GO:0000003|GO:0023052|GO:0005623|GO:0009987|GO:0022414|GO:0008152|GO:0050896|GO:0005488|GO:0051716|GO:0097159|GO:0048523|GO:0044877|GO:0008283|GO:0050794|GO:0043229|GO:0006807|GO:0006950|GO:0016049|GO:0044702|GO:0071704|GO:0044237|GO:0003006|GO:0016043|GO:0043227|GO:0009893|GO:0009058|GO:0050793|GO:0005622|GO:0048856|GO:0019222|GO:0045137|GO:0051726|GO:0042127|GO:0007049|GO:…	developmental process|growth|reproduction|signaling|cell|cellular process|reproductive process|metabolic process|response to stimulus|binding|cellular response to stimulus|organic cyclic compound binding|negative regulation of cellular process|macromolecular complex binding|cell proliferation|regulation of cellular process|intracellular organelle|nitrogen compound metabolic process|response to st…	K15626	nuclear protein, 1[-]	hsa05202	Transcriptional misregulation in cancer - Homo sapiens (human)	16:28532708-28539174:-	33	36	50	1113	1102	1612	0.281536	0.258668	0.396269	8.45266	9.10965	10.4209	0.312158	9.32772	-4.90118	2.95e-120	DOWN
ENSG00000260498	AC126696.3	novel transcript	-	-	-	-	-	-	16:87773488-87779374:-	1	1	0	17	24	20	0.0556538	0.0468618	0	0.841963	1.29386	0.843168	0.0341719	0.992995	-4.86091	1.3e-11	DOWN
ENSG00000137757	CASP5	caspase 5 [Source:HGNC Symbol;Acc:HGNC:1506]	GO:0032502|GO:0032991|GO:0000003|GO:0005623|GO:0009987|GO:0022414|GO:0008152|GO:0050896|GO:0003824|GO:0051716|GO:0050794|GO:0051050|GO:0006950|GO:0044702|GO:0071704|GO:0009628|GO:0051641|GO:0003006|GO:0009605|GO:0032504|GO:0016787|GO:0005622|GO:0043234|GO:0048856|GO:0060341|GO:0048468|GO:0006810|GO:0009612|GO:0010941|GO:0007275|GO:0048513|GO:0048857|GO:0032940|GO:0006952|GO:0007420|GO:0001817|GO:…	developmental process|macromolecular complex|reproduction|cell|cellular process|reproductive process|metabolic process|response to stimulus|catalytic activity|cellular response to stimulus|regulation of cellular process|positive regulation of transport|response to stress|single organism reproductive process|organic substance metabolic process|response to abiotic stimulus|cellular localization|dev…	K04395	caspase 5[3.4.22.58]	hsa04621	NOD-like receptor signaling pathway - Homo sapiens (human)	11:104994235-105023168:-	0	0	2	17	22	22	0	0	0.0415092	0.338076	0.476223	0.37243	0.0138364	0.395576	-4.83742	6.72e-12	DOWN
ENSG00000188451	SRP72P2	signal recognition particle 72 pseudogene 2 [Source:HGNC Symbol;Acc:HGNC:31096]	-	-	-	-	-	-	6:158237336-158242797:-	1	0	0	7	9	18	0.0279816	0	0	0.174316	0.243943	0.381539	0.00932719	0.266599	-4.83709	7.06e-07	DOWN
ENSG00000007314	SCN4A	sodium voltage-gated channel alpha subunit 4 [Source:HGNC Symbol;Acc:HGNC:10591]	GO:0032991|GO:0005215|GO:0023052|GO:0005623|GO:0016020|GO:0009987|GO:0005488|GO:0022857|GO:0050794|GO:0071944|GO:0031224|GO:0005515|GO:0005886|GO:0043234|GO:0042391|GO:0006810|GO:0098797|GO:0050877|GO:0005887|GO:0003012|GO:0022891|GO:0031226|GO:1902495|GO:0007154|GO:0055085|GO:0016021|GO:0006936|GO:0051899|GO:0001518|GO:0001508|GO:0015267|GO:0006811|GO:0015075|GO:0019226|GO:0034765|GO:0034702|GO:…	macromolecular complex|transporter activity|signaling|cell|membrane|cellular process|binding|transmembrane transporter activity|regulation of cellular process|cell periphery|intrinsic component of membrane|protein binding|plasma membrane|protein complex|regulation of membrane potential|transport|plasma membrane protein complex|neurological system process|integral component of plasma membrane|musc…	-	-	-	-	17:63938554-63972918:-	20	23	26	685	626	785	0.122522	0.118666	0.147961	3.73545	3.71576	3.64386	0.129716	3.69836	-4.83345	6.73e-102	DOWN
ENSG00000091129	NRCAM	neuronal cell adhesion molecule [Source:HGNC Symbol;Acc:HGNC:7994]	GO:0040011|GO:0032502|GO:0040007|GO:0045202|GO:0023052|GO:0005623|GO:0016020|GO:0009987|GO:0005576|GO:0050896|GO:0005488|GO:0042995|GO:0050794|GO:0016049|GO:0009986|GO:0048870|GO:0009653|GO:0016043|GO:0007155|GO:0071944|GO:0040008|GO:0009605|GO:0031224|GO:0050793|GO:0048589|GO:0005515|GO:0005886|GO:0048856|GO:0048646|GO:0048514|GO:0016337|GO:0042391|GO:0006935|GO:0045595|GO:0009897|GO:0048468|GO:…	locomotion|developmental process|growth|synapse|signaling|cell|membrane|cellular process|extracellular region|response to stimulus|binding|cell projection|regulation of cellular process|cell growth|cell surface|cell motility|anatomical structure morphogenesis|cellular component organization|cell adhesion|cell periphery|regulation of growth|response to external stimulus|intrinsic component of memb…	K06756	neuronal cell adhesion molecule[-]	hsa04514	Cell adhesion molecules (CAMs) - Homo sapiens (human)	7:108147623-108456717:-	1	0	0	6	9	19	0.00316812	0	0	0.0169157	0.0276196	0.0455981	0.00105604	0.0300444	-4.83036	1.51e-06	DOWN
ENSG00000235513	L3MBTL2-AS1	L3MBTL2 antisense RNA 1 [Source:HGNC Symbol;Acc:HGNC:40847]	-	-	-	-	-	-	22:41209122-41217627:-	5	0	1	77	48	64	0.0843967	0	0.015672	1.15689	0.784991	0.81851	0.0333562	0.92013	-4.78581	1.96e-23	DOWN
ENSG00000080031	PTPRH	protein tyrosine phosphatase receptor type H [Source:HGNC Symbol;Acc:HGNC:9672]	GO:0004871|GO:0005623|GO:0016020|GO:0009987|GO:0008152|GO:0005488|GO:0003824|GO:0004872|GO:0071704|GO:0044237|GO:0038023|GO:0071944|GO:0016787|GO:0031224|GO:0005622|GO:0005515|GO:0005886|GO:0016788|GO:0005887|GO:0004888|GO:0005737|GO:0031226|GO:0008219|GO:0016021|GO:0019538|GO:0043412|GO:0036211|GO:0012501|GO:0006796|GO:0044267|GO:0042578|GO:0016311|GO:0016791|GO:0006464|GO:0005001|GO:0006915|GO:…	signal transducer activity|cell|membrane|cellular process|metabolic process|binding|catalytic activity|receptor activity|organic substance metabolic process|cellular metabolic process|signaling receptor activity|cell periphery|hydrolase activity|intrinsic component of membrane|intracellular|protein binding|plasma membrane|hydrolase activity, acting on ester bonds|integral component of plasma memb…	-	-	-	-	19:55181248-55209506:-	42	57	35	1252	1076	1526	0.414318	0.473553	0.320735	10.9942	10.2847	11.4065	0.402869	10.8951	-4.75723	1.58e-132	DOWN
ENSG00000232684	ATP11A-AS1	ATP11A antisense RNA 1 [Source:HGNC Symbol;Acc:HGNC:40645]	-	-	-	-	-	-	13:112745449-112754693:-	0	0	2	22	8	23	0	0	0.046925	0.494602	0.195762	0.440157	0.0156417	0.376841	-4.59049	1.24e-08	DOWN
ENSG00000126500	FLRT1	fibronectin leucine rich transmembrane protein 1 [Source:HGNC Symbol;Acc:HGNC:3760]	GO:0032502|GO:0031012|GO:0040007|GO:0004871|GO:0023052|GO:0005623|GO:0016020|GO:0009987|GO:0005576|GO:0008152|GO:0030054|GO:0050896|GO:0005488|GO:0060090|GO:0051716|GO:0042995|GO:0009892|GO:0030055|GO:0048523|GO:0050794|GO:0043229|GO:0005578|GO:0016049|GO:0044089|GO:0005057|GO:0042175|GO:0071704|GO:0044237|GO:0023051|GO:0005911|GO:0044297|GO:0009653|GO:0016043|GO:0007155|GO:0043227|GO:0071944|GO:…	developmental process|extracellular matrix|growth|signal transducer activity|signaling|cell|membrane|cellular process|extracellular region|metabolic process|cell junction|response to stimulus|binding|binding, bridging|cellular response to stimulus|cell projection|negative regulation of metabolic process|cell-substrate junction|negative regulation of cellular process|regulation of cellular process…	-	-	-	-	11:64103188-64119173:+	3	0	0	24	25	34	0.0420537	0	0	0.2995	0.339589	0.361166	0.0140179	0.333418	-4.57199	1.29e-14	DOWN
ENSG00000186832	KRT16	keratin 16 [Source:HGNC Symbol;Acc:HGNC:6423]	GO:0040011|GO:0032502|GO:0002376|GO:0005198|GO:0005623|GO:0009987|GO:0005576|GO:0050896|GO:0005488|GO:1903561|GO:0005200|GO:0040013|GO:0048523|GO:0008283|GO:0050794|GO:0040012|GO:0043229|GO:0006950|GO:0006955|GO:0048870|GO:0009653|GO:0016043|GO:0043227|GO:0005622|GO:0005515|GO:0048856|GO:0045087|GO:0009888|GO:0045103|GO:0007275|GO:0048513|GO:0006952|GO:0031982|GO:0005882|GO:0043231|GO:0006928|GO:…	locomotion|developmental process|immune system process|structural molecule activity|cell|cellular process|extracellular region|response to stimulus|binding|extracellular vesicle|structural constituent of cytoskeleton|negative regulation of locomotion|negative regulation of cellular process|cell proliferation|regulation of cellular process|regulation of locomotion|intracellular organelle|response …	K07604	type I keratin, acidic[-]	hsa04915	Estrogen signaling pathway - Homo sapiens (human)	17:41609778-41615899:-	2	0	2	31	30	44	0.0314027	0	0.0291801	0.433389	0.456524	0.523608	0.0201943	0.471174	-4.54424	1.6e-16	DOWN
ENSG00000185818	NAT8L	N-acetyltransferase 8 like [Source:HGNC Symbol;Acc:HGNC:26742]	GO:0005623|GO:0016020|GO:0008152|GO:0003824|GO:0043229|GO:0042175|GO:0043227|GO:0031224|GO:0005622|GO:0005789|GO:0012505|GO:0016740|GO:0031090|GO:0030867|GO:0043231|GO:0016746|GO:0005737|GO:0031966|GO:0005783|GO:0016021|GO:0005740|GO:0005791|GO:0005739|GO:0016747|GO:0016407|GO:0016410|GO:0008080|GO:0017188	cell|membrane|metabolic process|catalytic activity|intracellular organelle|nuclear outer membrane-endoplasmic reticulum membrane network|membrane-bounded organelle|intrinsic component of membrane|intracellular|endoplasmic reticulum membrane|endomembrane system|transferase activity|organelle membrane|rough endoplasmic reticulum membrane|intracellular membrane-bounded organelle|transferase activity…	K18309	aspartate N-acetyltransferase[2.3.1.17]	hsa01100|hsa00250	Metabolic pathways - Homo sapiens (human)|Alanine, aspartate and glutamate metabolism - Homo sapiens (human)	4:2059512-2069089:+	1	0	0	8	7	12	0.00491092	0	0	0.0349615	0.0333019	0.0446402	0.00163697	0.0376345	-4.52295	5.4e-06	DOWN
ENSG00000177359	AC024940.1	ovostatin 2	GO:0009987|GO:0005576|GO:0008152|GO:0009892|GO:0048523|GO:0050794|GO:0071704|GO:0044237|GO:0005615|GO:0030234|GO:0019222|GO:0004857|GO:0044092|GO:0050790|GO:0043086|GO:0019538|GO:0031324|GO:0031323|GO:0032268|GO:0030414|GO:0032269|GO:0051346|GO:0006508|GO:0044267|GO:0051246|GO:0004866|GO:0010466|GO:0030162|GO:0052547|GO:0045861|GO:0010951|GO:0052548	cellular process|extracellular region|metabolic process|negative regulation of metabolic process|negative regulation of cellular process|regulation of cellular process|organic substance metabolic process|cellular metabolic process|extracellular space|enzyme regulator activity|regulation of metabolic process|enzyme inhibitor activity|negative regulation of molecular function|regulation of catalyti…	-	-	-	-	12:31111652-31206154:-	1	0	1	16	16	17	0.0089648	0	0.00832188	0.127651	0.138947	0.115448	0.00576223	0.127349	-4.46601	7.35e-10	DOWN
ENSG00000113578	FGF1	fibroblast growth factor 1 [Source:HGNC Symbol;Acc:HGNC:3665]	GO:0040011|GO:0032502|GO:0031012|GO:0040007|GO:0002376|GO:0007610|GO:0023052|GO:0005623|GO:0009987|GO:0005576|GO:0008152|GO:0050896|GO:0005488|GO:0051716|GO:0008283|GO:0050794|GO:0031128|GO:0040012|GO:0043229|GO:0005578|GO:0006807|GO:0006950|GO:0071704|GO:0043167|GO:0006955|GO:0009628|GO:0044237|GO:0050795|GO:0048870|GO:0023051|GO:0040017|GO:0009653|GO:0016043|GO:0043227|GO:0071944|GO:0009605|GO:…	locomotion|developmental process|extracellular matrix|growth|immune system process|behavior|signaling|cell|cellular process|extracellular region|metabolic process|response to stimulus|binding|cellular response to stimulus|cell proliferation|regulation of cellular process|developmental induction|regulation of locomotion|intracellular organelle|proteinaceous extracellular matrix|nitrogen compound m…	K18496	fibroblast growth factor 1[-]	hsa05200|hsa04151|hsa04010|hsa04014|hsa04810|hsa04015|hsa05224|hsa05226|hsa04390|hsa05218	Pathways in cancer - Homo sapiens (human)|PI3K-Akt signaling pathway - Homo sapiens (human)|MAPK signaling pathway - Homo sapiens (human)|Ras signaling pathway - Homo sapiens (human)|Regulation of actin cytoskeleton - Homo sapiens (human)|Rap1 signaling pathway - Homo sapiens (human)|Breast cancer - Homo sapiens (human)|Gastric cancer - Homo sapiens (human)|Hippo signaling pathway - Homo sapiens …	5:142592178-142698070:-	0	1	0	7	5	9	0	0.00325907	0	0.0241121	0.0187466	0.026388	0.00108636	0.0230822	-4.40921	0.000107603	DOWN
ENSG00000276727	AC137834.2	novel transcript, antisense to SHMT2	-	-	-	-	-	-	12:57229498-57230198:-	0	1	0	14	4	2	0	0.0665157	0	0.984227	0.30607	0.119668	0.0221719	0.469988	-4.40582	0.00222456	DOWN
ENSG00000127589	TUBBP1	tubulin beta pseudogene 1 [Source:HGNC Symbol;Acc:HGNC:12414]	-	-	-	-	-	-	8:30351873-30353518:+	15	23	20	419	337	521	0.278567	0.35974	0.345034	6.92674	6.06409	7.33148	0.32778	6.7741	-4.36923	1.88e-70	DOWN
ENSG00000269895	AP000654.1	novel transcript	-	-	-	-	-	-	11:86833068-86837615:+	0	0	1	9	9	3	0	0	0.0431244	0.372087	0.405003	0.105562	0.0143748	0.294217	-4.35527	0.000339179	DOWN
ENSG00000228157	AC007952.2	novel transcript	-	-	-	-	-	-	17:19092974-19096837:+	0	0	1	11	2	9	0	0	0.0140718	0.148394	0.0293743	0.103349	0.0046906	0.0937057	-4.32029	0.000400775	DOWN
ENSG00000267259	ERVE-1	endogenous retrovirus group E member 1 [Source:HGNC Symbol;Acc:HGNC:14602]	-	-	-	-	-	-	17:28232590-28235281:-	10	1	4	99	109	120	0.205641	0.0173208	0.0764188	1.81232	2.17194	1.86992	0.0997936	1.95139	-4.28941	1.38e-32	DOWN
ENSG00000215148	PRSS41	serine protease 41 [Source:HGNC Symbol;Acc:HGNC:30715]	-	-	-	-	-	-	16:2798485-2805132:+	0	0	1	4	10	6	0	0	0.041522	0.159219	0.433292	0.203314	0.0138407	0.265275	-4.2605	0.000323742	DOWN
ENSG00000018625	ATP1A2	ATPase Na+/K+ transporting subunit alpha 2 [Source:HGNC Symbol;Acc:HGNC:800]	GO:0040011|GO:0032991|GO:0005215|GO:0045202|GO:0007610|GO:0023052|GO:0005623|GO:0016020|GO:0009987|GO:0005576|GO:0008152|GO:0030054|GO:0050896|GO:0005488|GO:0003824|GO:0036094|GO:1903561|GO:0051716|GO:0042995|GO:0097159|GO:0022857|GO:0048523|GO:0050794|GO:0042562|GO:0043229|GO:0006807|GO:0043209|GO:0071704|GO:0043167|GO:0008144|GO:0009628|GO:0051051|GO:0044237|GO:0051641|GO:0023051|GO:0005911|GO:…	locomotion|macromolecular complex|transporter activity|synapse|behavior|signaling|cell|membrane|cellular process|extracellular region|metabolic process|cell junction|response to stimulus|binding|catalytic activity|small molecule binding|extracellular vesicle|cellular response to stimulus|cell projection|organic cyclic compound binding|transmembrane transporter activity|negative regulation of cell…	K01539	sodium/potassium-transporting ATPase subunit alpha[3.6.3.9]	hsa04024|hsa04022|hsa04261|hsa04919|hsa04925|hsa04972|hsa04970|hsa04974|hsa04911|hsa04260|hsa04918|hsa04971|hsa04976|hsa04978|hsa04961|hsa04973|hsa04960|hsa04964	cAMP signaling pathway - Homo sapiens (human)|cGMP-PKG signaling pathway - Homo sapiens (human)|Adrenergic signaling in cardiomyocytes - Homo sapiens (human)|Thyroid hormone signaling pathway - Homo sapiens (human)|Aldosterone synthesis and secretion - Homo sapiens (human)|Pancreatic secretion - Homo sapiens (human)|Salivary secretion - Homo sapiens (human)|Protein digestion and absorption - Homo…	1:160115759-160143591:+	0	1	0	6	0	14	0	0.00560292	0	0.0355286	0	0.0705709	0.00186764	0.0353665	-4.24309	0.00737564	DOWN
ENSG00000188672	RHCE	Rh blood group CcEe antigens [Source:HGNC Symbol;Acc:HGNC:10008]	GO:0005215|GO:0005623|GO:0016020|GO:0009987|GO:0050896|GO:0051716|GO:0022857|GO:0006950|GO:0071944|GO:0009605|GO:0031224|GO:0005886|GO:0019740|GO:0006810|GO:0009991|GO:0033554|GO:0005887|GO:0031668|GO:0022891|GO:0031226|GO:0007154|GO:0055085|GO:0016021|GO:0042594|GO:0006811|GO:0015075|GO:0009267|GO:0031669|GO:0031667|GO:0034220|GO:0006995|GO:0098655|GO:0006812|GO:0015696|GO:0015695|GO:0008324|GO:…	transporter activity|cell|membrane|cellular process|response to stimulus|cellular response to stimulus|transmembrane transporter activity|response to stress|cell periphery|response to external stimulus|intrinsic component of membrane|plasma membrane|nitrogen utilization|transport|response to extracellular stimulus|cellular response to stress|integral component of plasma membrane|cellular response…	-	-	-	-	1:25362249-25430192:-	1	0	0	10	4	8	0.00988673	0	0	0.0879897	0.0383066	0.0599159	0.00329557	0.0620708	-4.23531	0.000119218	DOWN
ENSG00000160951	PTGER1	prostaglandin E receptor 1 [Source:HGNC Symbol;Acc:HGNC:9593]	GO:0004871|GO:0023052|GO:0005623|GO:0016020|GO:0009987|GO:0050896|GO:0051716|GO:0004872|GO:0050794|GO:0038023|GO:0051707|GO:0071944|GO:0009607|GO:0009605|GO:0031224|GO:0005886|GO:0005887|GO:0004888|GO:0031226|GO:0009617|GO:0007154|GO:0007165|GO:0016021|GO:0010033|GO:0007186|GO:0033993|GO:0002237|GO:0004930|GO:0032496|GO:0004955|GO:0004957	signal transducer activity|signaling|cell|membrane|cellular process|response to stimulus|cellular response to stimulus|receptor activity|regulation of cellular process|signaling receptor activity|response to other organism|cell periphery|response to biotic stimulus|response to external stimulus|intrinsic component of membrane|plasma membrane|integral component of plasma membrane|transmembrane sig…	K04258	prostaglandin E receptor 1[-]	hsa05200|hsa04080|hsa05163|hsa04020	Pathways in cancer - Homo sapiens (human)|Neuroactive ligand-receptor interaction - Homo sapiens (human)|Human cytomegalovirus infection - Homo sapiens (human)|Calcium signaling pathway - Homo sapiens (human)	19:14472466-14475362:-	3	0	0	10	29	21	0.116868	0	0	0.34682	1.09472	0.619942	0.0389562	0.687159	-4.14072	4.16e-08	DOWN
ENSG00000254233	LINC02365	long intergenic non-protein coding RNA 2365 [Source:HGNC Symbol;Acc:HGNC:53285]	-	-	-	-	-	-	4:184584093-184625030:-	0	2	0	15	9	10	0	0.049551	0	0.392772	0.256516	0.222888	0.016517	0.290725	-4.13763	1.61e-06	DOWN
ENSG00000102445	RUBCNL	rubicon like autophagy enhancer [Source:HGNC Symbol;Acc:HGNC:20420]	-	-	-	-	-	-	13:46342000-46438190:-	4	2	0	30	43	40	0.020721	0.00872603	0	0.13834	0.215829	0.157008	0.00981569	0.170392	-4.11763	1.39e-15	DOWN
ENSG00000161270	NPHS1	NPHS1 adhesion molecule, nephrin [Source:HGNC Symbol;Acc:HGNC:7908]	GO:0032502|GO:0023052|GO:0005623|GO:0016020|GO:0009987|GO:0005576|GO:0008152|GO:0030054|GO:0050896|GO:0005488|GO:1903561|GO:0051716|GO:0042995|GO:0050794|GO:0006950|GO:0044089|GO:0071704|GO:0044237|GO:0005911|GO:0009653|GO:0016043|GO:0007155|GO:0043227|GO:0071944|GO:0031224|GO:0005622|GO:0005515|GO:0005886|GO:0048856|GO:0048646|GO:0006949|GO:0001822|GO:0009888|GO:0048468|GO:0006810|GO:0051130|GO:…	developmental process|signaling|cell|membrane|cellular process|extracellular region|metabolic process|cell junction|response to stimulus|binding|extracellular vesicle|cellular response to stimulus|cell projection|regulation of cellular process|response to stress|positive regulation of cellular component biogenesis|organic substance metabolic process|cellular metabolic process|cell-cell junction|a…	-	-	-	-	19:35825964-35869287:-	1	0	0	10	4	6	0.00879256	0	0	0.0782519	0.0340672	0.0399654	0.00293085	0.0507615	-4.11434	0.000244338	DOWN
ENSG00000224259	LINC01133	long intergenic non-protein coding RNA 1133 [Source:HGNC Symbol;Acc:HGNC:49447]	-	-	-	-	-	-	1:159961218-159984750:+	32	54	53	783	702	1071	0.514375	0.731052	0.791436	11.204	10.9338	13.045	0.678955	11.7276	-4.11045	3.25e-81	DOWN
ENSG00000274414	AL121772.1	novel transcript	-	-	-	-	-	-	20:25239007-25245229:-	4	8	11	127	99	197	0.0948376	0.159731	0.242271	2.68036	2.27428	3.53912	0.165613	2.83126	-4.09555	1.3e-31	DOWN
ENSG00000272666	KLHDC7B-DT	KLHDC7B divergent transcript [Source:HGNC Symbol;Acc:HGNC:53791]	-	-	-	-	-	-	22:50542305-50542906:-	2	4	1	29	37	60	0.183878	0.309817	0.0853891	2.37399	3.29685	4.18089	0.193028	3.28391	-4.08853	6.66e-16	DOWN
ENSG00000273451	AL031666.3	novel transcript, sense intronic to ZMYND8	-	-	-	-	-	-	20:47348137-47349142:-	0	1	0	1	6	10	0	0.0463494	0	0.0490085	0.31994	0.416974	0.0154498	0.261974	-4.08376	0.00448656	DOWN
ENSG00000264324	AC006030.1	novel protein	GO:0032991|GO:0005623|GO:0009987|GO:0005488|GO:0043229|GO:0005622|GO:0005515|GO:0043234|GO:0045502|GO:0006928|GO:0005875|GO:0010970|GO:0007017|GO:0005869|GO:0007018|GO:0005856|GO:0015629|GO:0015630	macromolecular complex|cell|cellular process|binding|intracellular organelle|intracellular|protein binding|protein complex|dynein binding|movement of cell or subcellular component|microtubule associated complex|establishment of localization by movement along microtubule|microtubule-based process|dynactin complex|microtubule-based movement|cytoskeleton|actin cytoskeleton|microtubule cytoskeleton	-	-	-	-	2:74211604-74363377:-	1	0	1	9	18	7	0.0109459	0	0.0101609	0.0876711	0.190853	0.0580442	0.00703563	0.112189	-3.99511	1.37e-05	DOWN
ENSG00000116761	CTH	cystathionine gamma-lyase [Source:HGNC Symbol;Acc:HGNC:2501]	GO:0032502|GO:0023052|GO:0005623|GO:0009987|GO:0005576|GO:0008152|GO:0050896|GO:0005488|GO:0003824|GO:1903561|GO:0051716|GO:0097159|GO:0048523|GO:0050794|GO:0043229|GO:0006807|GO:0006950|GO:0016829|GO:0071704|GO:0009056|GO:0043167|GO:0044237|GO:0023051|GO:0016043|GO:0043227|GO:0048037|GO:0023057|GO:0009893|GO:0009058|GO:0050793|GO:0005622|GO:0005515|GO:0048856|GO:0019222|GO:0006575|GO:0016846|GO:…	developmental process|signaling|cell|cellular process|extracellular region|metabolic process|response to stimulus|binding|catalytic activity|extracellular vesicle|cellular response to stimulus|organic cyclic compound binding|negative regulation of cellular process|regulation of cellular process|intracellular organelle|nitrogen compound metabolic process|response to stress|lyase activity|organic s…	K01758	cystathionine gamma-lyase[4.4.1.1]	hsa01100|hsa01230|hsa00270|hsa00260|hsa00450	Metabolic pathways - Homo sapiens (human)|Biosynthesis of amino acids - Homo sapiens (human)|Cysteine and methionine metabolism - Homo sapiens (human)|Glycine, serine and threonine metabolism - Homo sapiens (human)|Selenocompound metabolism - Homo sapiens (human)	1:70411218-70439851:+	187	267	226	3650	3578	4147	2.80856	3.3773	3.15322	48.7993	52.0694	47.1949	3.11303	49.3545	-3.98679	3.91e-159	DOWN
ENSG00000126878	AIF1L	allograft inflammatory factor 1 like [Source:HGNC Symbol;Acc:HGNC:28904]	GO:0032991|GO:0005623|GO:0016020|GO:0005576|GO:0030054|GO:0005488|GO:1903561|GO:0042995|GO:0030055|GO:0044877|GO:0043229|GO:0043167|GO:0043227|GO:0071944|GO:0031252|GO:0005622|GO:0005515|GO:0005886|GO:0043234|GO:0005884|GO:0005924|GO:0005912|GO:0031982|GO:0043169|GO:0005737|GO:0001726|GO:0032403|GO:0070062|GO:0008092|GO:0031256|GO:0031253|GO:0046872|GO:0003779|GO:0032587|GO:0051015|GO:0005856|GO:…	macromolecular complex|cell|membrane|extracellular region|cell junction|binding|extracellular vesicle|cell projection|cell-substrate junction|macromolecular complex binding|intracellular organelle|ion binding|membrane-bounded organelle|cell periphery|cell leading edge|intracellular|protein binding|plasma membrane|protein complex|actin filament|cell-substrate adherens junction|adherens junction|ve…	-	-	-	-	9:131096476-131123152:+	2	4	5	40	37	115	0.0111971	0.0188661	0.0260089	0.199396	0.200759	0.487971	0.0186907	0.296042	-3.98541	7.07e-14	DOWN
ENSG00000153347	FAM81B	family with sequence similarity 81 member B [Source:HGNC Symbol;Acc:HGNC:26335]	GO:0005623|GO:0005488|GO:0043229|GO:0043227|GO:0005622|GO:0005515|GO:0043231|GO:0005634	cell|binding|intracellular organelle|membrane-bounded organelle|intracellular|protein binding|intracellular membrane-bounded organelle|nucleus	-	-	-	-	5:95391344-95450454:+	0	1	0	4	3	9	0	0.0110675	0	0.0467868	0.0381921	0.0896114	0.00368918	0.0581967	-3.97957	0.00245208	DOWN
ENSG00000113905	HRG	histidine rich glycoprotein [Source:HGNC Symbol;Acc:HGNC:5181]	GO:0040011|GO:0032502|GO:0040007|GO:0002376|GO:0007610|GO:0023052|GO:0005623|GO:0016020|GO:0009987|GO:0005576|GO:0008152|GO:0050896|GO:0005488|GO:1903561|GO:0051716|GO:0040013|GO:0097159|GO:0009892|GO:0048523|GO:0048521|GO:0044877|GO:0008283|GO:0050794|GO:0040012|GO:0043229|GO:0006950|GO:0016049|GO:0044089|GO:0071704|GO:0043167|GO:0006955|GO:0044237|GO:0050795|GO:0048870|GO:0023051|GO:0045926|GO:…	locomotion|developmental process|growth|immune system process|behavior|signaling|cell|membrane|cellular process|extracellular region|metabolic process|response to stimulus|binding|extracellular vesicle|cellular response to stimulus|negative regulation of locomotion|organic cyclic compound binding|negative regulation of metabolic process|negative regulation of cellular process|negative regulation …	-	-	-	-	3:186660216-186678240:+	0	6	3	43	45	53	0	0.0417435	0.0230176	0.316187	0.360171	0.33173	0.021587	0.336029	-3.96035	7.62e-19	DOWN
ENSG00000048052	HDAC9	histone deacetylase 9 [Source:HGNC Symbol;Acc:HGNC:14065]	GO:0040011|GO:0032502|GO:0032991|GO:0002376|GO:0023052|GO:0005623|GO:0009987|GO:0008152|GO:0050896|GO:0005488|GO:0000988|GO:0003824|GO:0051716|GO:0009892|GO:0048523|GO:0050794|GO:0045321|GO:0040012|GO:0043229|GO:0006807|GO:0006950|GO:0071704|GO:0043167|GO:0044237|GO:0048870|GO:0000989|GO:0040017|GO:0009653|GO:0016043|GO:0043227|GO:0016787|GO:0009058|GO:0050793|GO:0005622|GO:0002520|GO:0005515|GO:…	locomotion|developmental process|macromolecular complex|immune system process|signaling|cell|cellular process|metabolic process|response to stimulus|binding|transcription factor activity, protein binding|catalytic activity|cellular response to stimulus|negative regulation of metabolic process|negative regulation of cellular process|regulation of cellular process|leukocyte activation|regulation of…	K11409	histone deacetylase 9[3.5.1.98]	hsa05203|hsa05034	Viral carcinogenesis - Homo sapiens (human)|Alcoholism - Homo sapiens (human)	7:18086949-19002416:+	1	0	0	5	6	7	0.00196423	0	0	0.00874061	0.0114167	0.0104159	0.000654743	0.0101911	-3.96023	0.000306238	DOWN
ENSG00000136155	SCEL	sciellin [Source:HGNC Symbol;Acc:HGNC:10573]	GO:0032502|GO:0005623|GO:0016020|GO:0009987|GO:0005576|GO:0005488|GO:1903561|GO:0043167|GO:0043227|GO:0071944|GO:0005622|GO:0005515|GO:0005886|GO:0048856|GO:0009888|GO:0007275|GO:0048513|GO:0001533|GO:0031982|GO:0043169|GO:0005737|GO:0070062|GO:0048869|GO:0046872|GO:0009790|GO:0043588|GO:0060429|GO:0030154|GO:0030855|GO:0030216|GO:0008544|GO:0046914|GO:0008270|GO:0009913	developmental process|cell|membrane|cellular process|extracellular region|binding|extracellular vesicle|ion binding|membrane-bounded organelle|cell periphery|intracellular|protein binding|plasma membrane|anatomical structure development|tissue development|multicellular organism development|animal organ development|cornified envelope|vesicle|cation binding|cytoplasm|extracellular exosome|cellular …	-	-	-	-	13:77535674-77645263:+	15	23	25	357	309	350	0.139237	0.17981	0.21558	2.94989	2.77919	2.46176	0.178209	2.73028	-3.93741	4.2e-57	DOWN
ENSG00000267733	AP005264.5	solute carrier family 5 (low affinity glucose cotransporter), member 4 (SLC5A4) pseudogene	-	-	-	-	-	-	18:12201982-12223539:+	0	0	1	10	3	3	0	0	0.0145828	0.13981	0.0456463	0.0356966	0.00486092	0.0737177	-3.92271	0.00365563	DOWN
ENSG00000259315	ACTG1P17	actin gamma 1 pseudogene 17 [Source:HGNC Symbol;Acc:HGNC:51497]	-	-	-	-	-	-	15:82725873-82738904:-	0	0	1	9	3	4	0	0	0.0154925	0.133673	0.048494	0.0505648	0.00516418	0.0775774	-3.90902	0.00230033	DOWN
ENSG00000154263	ABCA10	ATP binding cassette subfamily A member 10 [Source:HGNC Symbol;Acc:HGNC:30]	GO:0005215|GO:0005623|GO:0016020|GO:0009987|GO:0008152|GO:0005488|GO:0003824|GO:0036094|GO:0097159|GO:0022857|GO:0043229|GO:0043167|GO:0043227|GO:0016787|GO:0031224|GO:0005622|GO:0006810|GO:0043168|GO:0001882|GO:0016817|GO:0043231|GO:0055085|GO:0000166|GO:0016021|GO:0010876|GO:0016820|GO:0035639|GO:0001883|GO:0016818|GO:0032549|GO:0006869|GO:0017076|GO:0005524|GO:0030554|GO:0042626|GO:0016462|GO:…	transporter activity|cell|membrane|cellular process|metabolic process|binding|catalytic activity|small molecule binding|organic cyclic compound binding|transmembrane transporter activity|intracellular organelle|ion binding|membrane-bounded organelle|hydrolase activity|intrinsic component of membrane|intracellular|transport|anion binding|nucleoside binding|hydrolase activity, acting on acid anhydr…	K05652	ATP-binding cassette, subfamily A (ABC1), member 10[-]	hsa02010	ABC transporters - Homo sapiens (human)	17:69147214-69244846:-	2	18	6	138	106	149	0.00879715	0.066697	0.0245235	0.54047	0.451876	0.496727	0.0333392	0.496358	-3.89609	2.24e-28	DOWN
ENSG00000070669	ASNS	asparagine synthetase (glutamine-hydrolyzing) [Source:HGNC Symbol;Acc:HGNC:753]	GO:0032502|GO:0023052|GO:0005623|GO:0009987|GO:0008152|GO:0050896|GO:0005488|GO:0003824|GO:0036094|GO:0051716|GO:0097159|GO:0048523|GO:0050794|GO:0006807|GO:0006950|GO:0071704|GO:0043167|GO:0009628|GO:0044237|GO:0048037|GO:0009605|GO:0009058|GO:0016874|GO:0005622|GO:0005515|GO:0048856|GO:0042802|GO:0051726|GO:0007049|GO:0009314|GO:0009612|GO:0010941|GO:0006082|GO:0009991|GO:0007275|GO:0048513|GO:…	developmental process|signaling|cell|cellular process|metabolic process|response to stimulus|binding|catalytic activity|small molecule binding|cellular response to stimulus|organic cyclic compound binding|negative regulation of cellular process|regulation of cellular process|nitrogen compound metabolic process|response to stress|organic substance metabolic process|ion binding|response to abiotic …	K01953	asparagine synthase (glutamine-hydrolysing)[6.3.5.4]	hsa01100|hsa01230|hsa00250	Metabolic pathways - Homo sapiens (human)|Biosynthesis of amino acids - Homo sapiens (human)|Alanine, aspartate and glutamate metabolism - Homo sapiens (human)	7:97852118-97872542:-	961	1010	1273	16262	15246	19742	5.47901	4.84972	6.74234	82.5336	84.2237	85.2881	5.69036	84.0151	-3.88406	5.78e-138	DOWN
ENSG00000174844	DNAH12	dynein axonemal heavy chain 12 [Source:HGNC Symbol;Acc:HGNC:2943]	GO:0032991|GO:0005623|GO:0009987|GO:0008152|GO:0005488|GO:0003824|GO:0036094|GO:0042995|GO:0097159|GO:0043229|GO:0043167|GO:0016787|GO:0005622|GO:0043234|GO:0005929|GO:0043168|GO:0005874|GO:0001882|GO:0016817|GO:0005737|GO:0006928|GO:0005875|GO:0000166|GO:0007017|GO:0035639|GO:0001883|GO:0016818|GO:0032549|GO:0007018|GO:0030286|GO:0017076|GO:0005856|GO:0005524|GO:0030554|GO:0015630|GO:0016462|GO:…	macromolecular complex|cell|cellular process|metabolic process|binding|catalytic activity|small molecule binding|cell projection|organic cyclic compound binding|intracellular organelle|ion binding|hydrolase activity|intracellular|protein complex|cilium|anion binding|microtubule|nucleoside binding|hydrolase activity, acting on acid anhydrides|cytoplasm|movement of cell or subcellular component|mic…	K10408	dynein heavy chain, axonemal[-]	hsa05016	Huntington disease - Homo sapiens (human)	3:57293699-57544344:-	1	0	0	4	6	7	0.00358418	0	0	0.0127581	0.0208323	0.0190062	0.00119473	0.0175322	-3.87526	0.000598765	DOWN
ENSG00000106772	PRUNE2	prune homolog 2 with BCH domain [Source:HGNC Symbol;Acc:HGNC:25209]	GO:0005623|GO:0016020|GO:0009987|GO:0008152|GO:0005488|GO:0003824|GO:0071704|GO:0009056|GO:0043167|GO:0044237|GO:0016787|GO:0031224|GO:0005622|GO:0006082|GO:0044281|GO:0016817|GO:0043169|GO:0005737|GO:0008219|GO:0016021|GO:0046872|GO:0016818|GO:0006797|GO:0012501|GO:0006798|GO:0016462|GO:0006915|GO:0004309	cell|membrane|cellular process|metabolic process|binding|catalytic activity|organic substance metabolic process|catabolic process|ion binding|cellular metabolic process|hydrolase activity|intrinsic component of membrane|intracellular|organic acid metabolic process|small molecule metabolic process|hydrolase activity, acting on acid anhydrides|cation binding|cytoplasm|cell death|integral component …	-	-	-	-	9:76611376-76906087:-	0	0	1	3	5	8	0	0	0.0015522	0.00446474	0.00809879	0.0101334	0.0005174	0.00756566	-3.87011	0.00134438	DOWN
ENSG00000165125	TRPV6	transient receptor potential cation channel subfamily V member 6 [Source:HGNC Symbol;Acc:HGNC:14006]	GO:0005215|GO:0005623|GO:0016020|GO:0009987|GO:0005576|GO:0005488|GO:1903561|GO:0022857|GO:0050794|GO:0051641|GO:0043227|GO:0071944|GO:0031224|GO:0005515|GO:0005886|GO:0060341|GO:0006810|GO:0060627|GO:0032940|GO:0031982|GO:0005887|GO:0022891|GO:0031226|GO:0005516|GO:0055085|GO:0070062|GO:0016021|GO:0016192|GO:0006887|GO:0015267|GO:0006811|GO:0015075|GO:0017157|GO:0051046|GO:0046903|GO:0034220|GO:…	transporter activity|cell|membrane|cellular process|extracellular region|binding|extracellular vesicle|transmembrane transporter activity|regulation of cellular process|cellular localization|membrane-bounded organelle|cell periphery|intrinsic component of membrane|protein binding|plasma membrane|regulation of cellular localization|transport|regulation of vesicle-mediated transport|secretion by ce…	K04975	transient receptor potential cation channel subfamily V member 6[-]	hsa04970|hsa04978	Salivary secretion - Homo sapiens (human)|Mineral absorption - Homo sapiens (human)	7:142871203-142885762:-	64	51	49	806	762	991	0.192632	0.129281	0.137008	2.15953	2.22228	2.26015	0.152973	2.21399	-3.85529	1.52e-81	DOWN
ENSG00000146678	IGFBP1	insulin like growth factor binding protein 1 [Source:HGNC Symbol;Acc:HGNC:5469]	GO:0032502|GO:0040007|GO:0023052|GO:0009987|GO:0005576|GO:0008152|GO:0050896|GO:0005488|GO:0051716|GO:0050794|GO:0006950|GO:0016049|GO:0071704|GO:0044237|GO:0023051|GO:0016043|GO:0045927|GO:0040008|GO:0005615|GO:0048589|GO:0005515|GO:0048856|GO:0009888|GO:0019838|GO:0030307|GO:0051128|GO:0042246|GO:0033554|GO:0010243|GO:0009611|GO:0009966|GO:0010646|GO:0007154|GO:0007165|GO:0009725|GO:0019538|GO:…	developmental process|growth|signaling|cellular process|extracellular region|metabolic process|response to stimulus|binding|cellular response to stimulus|regulation of cellular process|response to stress|cell growth|organic substance metabolic process|cellular metabolic process|regulation of signaling|cellular component organization|positive regulation of growth|regulation of growth|extracellular…	-	-	-	-	7:45888357-45893668:+	1	0	0	5	4	8	0.0133307	0	0	0.05932	0.0516503	0.080787	0.00444355	0.0639191	-3.84646	0.000973944	DOWN
ENSG00000135272	MDFIC	MyoD family inhibitor domain containing [Source:HGNC Symbol;Acc:HGNC:28870]	GO:0023052|GO:0005623|GO:0009987|GO:0008152|GO:0050896|GO:0005488|GO:0051716|GO:0009892|GO:0048523|GO:0050794|GO:0043229|GO:0006807|GO:0006950|GO:0071704|GO:0051051|GO:0044237|GO:0051641|GO:0023051|GO:0043227|GO:1903828|GO:0009893|GO:0009058|GO:0005622|GO:0005515|GO:0012505|GO:0019222|GO:0016032|GO:0060341|GO:1900181|GO:0006725|GO:0006810|GO:1901360|GO:0034641|GO:0048524|GO:0031325|GO:0046483|GO:…	signaling|cell|cellular process|metabolic process|response to stimulus|binding|cellular response to stimulus|negative regulation of metabolic process|negative regulation of cellular process|regulation of cellular process|intracellular organelle|nitrogen compound metabolic process|response to stress|organic substance metabolic process|negative regulation of transport|cellular metabolic process|cel…	-	-	-	-	7:114922154-115019916:+	0	0	1	5	6	4	0	0	0.00480234	0.0230209	0.0300691	0.015674	0.00160078	0.0229213	-3.83984	0.00184794	DOWN
ENSG00000267504	AC090236.2	novel transcript, sense intronic to NEDD4L	-	-	-	-	-	-	18:58371566-58372666:+	1	0	0	2	9	5	0.0502957	0	0	0.0895153	0.438477	0.190516	0.0167652	0.239503	-3.8365	0.00337749	DOWN
ENSG00000162344	FGF19	fibroblast growth factor 19 [Source:HGNC Symbol;Acc:HGNC:3675]	GO:0040011|GO:0032502|GO:0002376|GO:0023052|GO:0005623|GO:0009987|GO:0005576|GO:0008152|GO:0050896|GO:0005488|GO:0051716|GO:0009892|GO:0048523|GO:0008283|GO:0050794|GO:0051050|GO:0006950|GO:0071704|GO:0006955|GO:0044237|GO:0048870|GO:0023051|GO:0009653|GO:0016043|GO:0009605|GO:0009893|GO:0009058|GO:0005622|GO:0002682|GO:0005515|GO:0048856|GO:0019222|GO:0007507|GO:0008284|GO:0042127|GO:0006935|GO:…	locomotion|developmental process|immune system process|signaling|cell|cellular process|extracellular region|metabolic process|response to stimulus|binding|cellular response to stimulus|negative regulation of metabolic process|negative regulation of cellular process|cell proliferation|regulation of cellular process|positive regulation of transport|response to stress|organic substance metabolic pro…	K22603	fibroblast growth factor 19[-]	hsa05200|hsa04151|hsa04010|hsa04014|hsa04810|hsa04015|hsa05224|hsa05226|hsa05218	Pathways in cancer - Homo sapiens (human)|PI3K-Akt signaling pathway - Homo sapiens (human)|MAPK signaling pathway - Homo sapiens (human)|Ras signaling pathway - Homo sapiens (human)|Regulation of actin cytoskeleton - Homo sapiens (human)|Rap1 signaling pathway - Homo sapiens (human)|Breast cancer - Homo sapiens (human)|Gastric cancer - Homo sapiens (human)|Melanoma - Homo sapiens (human)	11:69698232-69704642:-	2	0	2	19	15	31	0.0452369	0	0.042035	0.382636	0.32882	0.531432	0.0290906	0.414296	-3.83204	2.7e-10	DOWN
ENSG00000204219	TCEA3	transcription elongation factor A3 [Source:HGNC Symbol;Acc:HGNC:11615]	GO:0005623|GO:0009987|GO:0008152|GO:0005488|GO:0097159|GO:0050794|GO:0043229|GO:0006807|GO:0071704|GO:0043167|GO:0044237|GO:0043227|GO:0009058|GO:0005622|GO:0019222|GO:0006725|GO:1901360|GO:0003676|GO:0034641|GO:0046483|GO:0043231|GO:0043169|GO:0006139|GO:0044249|GO:0031323|GO:0003677|GO:0010468|GO:0034645|GO:0046872|GO:0051252|GO:0010467|GO:0009059|GO:0016070|GO:0005634|GO:0032774|GO:2001141|GO:…	cell|cellular process|metabolic process|binding|organic cyclic compound binding|regulation of cellular process|intracellular organelle|nitrogen compound metabolic process|organic substance metabolic process|ion binding|cellular metabolic process|membrane-bounded organelle|biosynthetic process|intracellular|regulation of metabolic process|cellular aromatic compound metabolic process|organic cyclic…	-	-	-	-	1:23381061-23424740:-	0	0	1	7	4	4	0	0	0.0122742	0.0823714	0.051231	0.0400606	0.00409139	0.0578877	-3.82259	0.00206581	DOWN
ENSG00000205274	TRBV20OR9-2	T cell receptor beta variable 20/OR9-2 (non-functional) [Source:HGNC Symbol;Acc:HGNC:12197]	GO:0005488|GO:0005515	binding|protein binding	-	-	-	-	9:33617762-33618506:+	1	0	1	11	7	14	0.133114	0	0.123568	1.30309	0.902673	1.41176	0.0855607	1.20584	-3.81695	3.22e-06	DOWN
ENSG00000037280	FLT4	fms related receptor tyrosine kinase 4 [Source:HGNC Symbol;Acc:HGNC:3767]	GO:0040011|GO:0032502|GO:0032991|GO:0004871|GO:0023052|GO:0005623|GO:0016020|GO:0009987|GO:0005576|GO:0008152|GO:0050896|GO:0005488|GO:0003824|GO:0036094|GO:0051716|GO:0097159|GO:0004872|GO:0048523|GO:0008283|GO:0050794|GO:0040012|GO:0043229|GO:0006950|GO:0071704|GO:0043167|GO:0044237|GO:0038023|GO:0048870|GO:0023051|GO:0040017|GO:0009653|GO:0043227|GO:0071944|GO:0009893|GO:0031224|GO:0050793|GO:…	locomotion|developmental process|macromolecular complex|signal transducer activity|signaling|cell|membrane|cellular process|extracellular region|metabolic process|response to stimulus|binding|catalytic activity|small molecule binding|cellular response to stimulus|organic cyclic compound binding|receptor activity|negative regulation of cellular process|cell proliferation|regulation of cellular pro…	K05097	FMS-like tyrosine kinase 4[2.7.10.1]	hsa05200|hsa04151|hsa04010|hsa04014|hsa04510|hsa04015|hsa05224	Pathways in cancer - Homo sapiens (human)|PI3K-Akt signaling pathway - Homo sapiens (human)|MAPK signaling pathway - Homo sapiens (human)|Ras signaling pathway - Homo sapiens (human)|Focal adhesion - Homo sapiens (human)|Rap1 signaling pathway - Homo sapiens (human)|Breast cancer - Homo sapiens (human)	5:180601506-180649624:-	0	1	0	3	4	7	0	0.00392257	0	0.0124387	0.0180496	0.0247031	0.00130752	0.0183971	-3.81457	0.00318942	DOWN
ENSG00000172137	CALB2	calbindin 2 [Source:HGNC Symbol;Acc:HGNC:1435]	GO:0045202|GO:0005623|GO:0009987|GO:0030054|GO:0005488|GO:0042995|GO:0043229|GO:0043167|GO:0005911|GO:0043227|GO:0005622|GO:0043195|GO:0043231|GO:0043169|GO:0005737|GO:0042592|GO:0043005|GO:0019725|GO:0044306|GO:0005921|GO:0005829|GO:0046872|GO:0030424|GO:0048878|GO:0055082|GO:0043679|GO:0005634|GO:0005509|GO:0050801|GO:0006873|GO:0030003|GO:0055065|GO:0006875|GO:0006874|GO:0055074|GO:0051480	synapse|cell|cellular process|cell junction|binding|cell projection|intracellular organelle|ion binding|cell-cell junction|membrane-bounded organelle|intracellular|terminal bouton|intracellular membrane-bounded organelle|cation binding|cytoplasm|homeostatic process|neuron projection|cellular homeostasis|neuron projection terminus|gap junction|cytosol|metal ion binding|axon|chemical homeostasis|ce…	-	-	-	-	16:71358713-71390438:+	0	1	0	6	5	2	0	0.0151143	0	0.0958408	0.0869393	0.0271919	0.00503809	0.0699907	-3.79621	0.00778986	DOWN
ENSG00000108244	KRT23	keratin 23 [Source:HGNC Symbol;Acc:HGNC:6438]	GO:0005198|GO:0005623|GO:0043229|GO:0005622|GO:0005882|GO:0005856|GO:0045111	structural molecule activity|cell|intracellular organelle|intracellular|intermediate filament|cytoskeleton|intermediate filament cytoskeleton	K07604	type I keratin, acidic[-]	hsa04915	Estrogen signaling pathway - Homo sapiens (human)	17:40922696-40937634:-	0	3	1	7	21	28	0	0.0199633	0.00733613	0.0492324	0.160765	0.167624	0.0090998	0.125874	-3.79	8.53e-07	DOWN
ENSG00000156535	CD109	CD109 molecule [Source:HGNC Symbol;Acc:HGNC:21685]	GO:0032502|GO:0002376|GO:0023052|GO:0005623|GO:0016020|GO:0009987|GO:0005576|GO:0008152|GO:0050896|GO:0005488|GO:0051716|GO:0009892|GO:0048523|GO:0008283|GO:0050794|GO:0006950|GO:0071704|GO:0009986|GO:0044237|GO:0023051|GO:0009653|GO:0071944|GO:0009605|GO:0023057|GO:0031224|GO:0005615|GO:0030234|GO:0050793|GO:0002520|GO:0005515|GO:0005886|GO:0048856|GO:0048646|GO:0019222|GO:0031225|GO:0042127|GO:…	developmental process|immune system process|signaling|cell|membrane|cellular process|extracellular region|metabolic process|response to stimulus|binding|cellular response to stimulus|negative regulation of metabolic process|negative regulation of cellular process|cell proliferation|regulation of cellular process|response to stress|organic substance metabolic process|cell surface|cellular metaboli…	-	-	-	-	6:73695785-73828316:+	0	2	0	13	5	9	0	0.00627642	0	0.0431176	0.0180514	0.0254094	0.00209214	0.0288594	-3.78599	9.39e-05	DOWN
ENSG00000121552	CSTA	cystatin A [Source:HGNC Symbol;Acc:HGNC:2481]	GO:0032502|GO:0005198|GO:0005623|GO:0016020|GO:0009987|GO:0005576|GO:0008152|GO:0005488|GO:1903561|GO:0060090|GO:0009892|GO:0048523|GO:0050794|GO:0043229|GO:0071704|GO:0044237|GO:0007155|GO:0043227|GO:0071944|GO:0005615|GO:0030234|GO:0005622|GO:0005515|GO:0005886|GO:0048856|GO:0019222|GO:0016337|GO:0004857|GO:0009888|GO:0007275|GO:0048513|GO:0001533|GO:0031982|GO:0098609|GO:0043231|GO:0019899|GO:…	developmental process|structural molecule activity|cell|membrane|cellular process|extracellular region|metabolic process|binding|extracellular vesicle|binding, bridging|negative regulation of metabolic process|negative regulation of cellular process|regulation of cellular process|intracellular organelle|organic substance metabolic process|cellular metabolic process|cell adhesion|membrane-bounded …	-	-	-	-	3:122325244-122341972:+	5	1	0	33	22	39	0.176095	0.0296613	0	1.03451	0.750688	1.04071	0.0685854	0.941971	-3.77971	2.43e-12	DOWN
ENSG00000164796	CSMD3	CUB and Sushi multiple domains 3 [Source:HGNC Symbol;Acc:HGNC:19291]	GO:0005623|GO:0016020|GO:0071944|GO:0031224|GO:0005886|GO:0016021	cell|membrane|cell periphery|intrinsic component of membrane|plasma membrane|integral component of membrane	-	-	-	-	8:112222928-113437099:-	1	0	1	13	12	4	0.00217791	0	0.00202172	0.0251963	0.0253174	0.00659852	0.00139988	0.0190374	-3.76546	9.97e-05	DOWN
ENSG00000186714	CCDC73	coiled-coil domain containing 73 [Source:HGNC Symbol;Acc:HGNC:23261]	-	-	-	-	-	-	11:32602246-32794658:-	1	0	0	6	3	7	0.00640995	0	0	0.0342249	0.0186252	0.0339907	0.00213665	0.0289469	-3.75999	0.00112456	DOWN
ENSG00000128965	CHAC1	ChaC glutathione specific gamma-glutamylcyclotransferase 1 [Source:HGNC Symbol;Acc:HGNC:28680]	GO:0032502|GO:0023052|GO:0005623|GO:0009987|GO:0008152|GO:0050896|GO:0005488|GO:0003824|GO:0051716|GO:0009892|GO:0048523|GO:0050794|GO:0043229|GO:0006950|GO:0071704|GO:0044237|GO:0023051|GO:0043227|GO:0023057|GO:0005622|GO:0005515|GO:0012505|GO:0016740|GO:0048856|GO:0019222|GO:0007275|GO:0005102|GO:0033554|GO:0043231|GO:0016746|GO:0005737|GO:0009966|GO:0010646|GO:0007154|GO:0007165|GO:0009968|GO:…	developmental process|signaling|cell|cellular process|metabolic process|response to stimulus|binding|catalytic activity|cellular response to stimulus|negative regulation of metabolic process|negative regulation of cellular process|regulation of cellular process|intracellular organelle|response to stress|organic substance metabolic process|cellular metabolic process|regulation of signaling|membran…	K07232	glutathione-specific gamma-glutamylcyclotransferase[4.3.2.7]	hsa01100|hsa00480	Metabolic pathways - Homo sapiens (human)|Glutathione metabolism - Homo sapiens (human)	15:40952962-40956519:+	184	239	213	2894	2669	3473	1.78425	1.95188	1.91876	24.9813	25.0776	25.5189	1.88496	25.1926	-3.74039	4.38e-150	DOWN
ENSG00000214970	AC005323.1	novel transcript, antisense to MYH2, MYH8, MYH1 and MYH2	-	-	-	-	-	-	17:10579040-10623036:+	3	2	1	21	33	31	0.0821316	0.0461202	0.0254225	0.511827	0.875444	0.643132	0.0512248	0.676801	-3.72382	4.47e-12	DOWN
ENSG00000275896	PRSS2	serine protease 2 [Source:HGNC Symbol;Acc:HGNC:9483]	GO:0031012|GO:0040007|GO:0002376|GO:0009987|GO:0005576|GO:0008152|GO:0050896|GO:0005488|GO:0003824|GO:0050794|GO:0006950|GO:0016049|GO:0071704|GO:0009056|GO:0043167|GO:0006955|GO:0016043|GO:0045927|GO:0007155|GO:0040008|GO:0016787|GO:0005615|GO:0005515|GO:0045087|GO:0030307|GO:0043062|GO:0006952|GO:0030155|GO:0051128|GO:0043169|GO:0008233|GO:0044236|GO:0045785|GO:0007586|GO:0019538|GO:0001558|GO:…	extracellular matrix|growth|immune system process|cellular process|extracellular region|metabolic process|response to stimulus|binding|catalytic activity|regulation of cellular process|response to stress|cell growth|organic substance metabolic process|catabolic process|ion binding|immune response|cellular component organization|positive regulation of growth|cell adhesion|regulation of growth|hydr…	K01312	trypsin[3.4.21.4]	hsa04080|hsa05164|hsa04972|hsa04974	Neuroactive ligand-receptor interaction - Homo sapiens (human)|Influenza A - Homo sapiens (human)|Pancreatic secretion - Homo sapiens (human)|Protein digestion and absorption - Homo sapiens (human)	7:142748662-142774564:+	105	154	103	1657	1292	2136	1.76094	2.17515	1.60469	24.7374	20.9949	27.1439	1.84693	24.2921	-3.71729	1.5e-88	DOWN
ENSG00000236532	LINC01695	long intergenic non-protein coding RNA 1695 [Source:HGNC Symbol;Acc:HGNC:52483]	-	-	-	-	-	-	21:28116094-28228667:-	0	0	1	10	1	3	0	0	0.0104586	0.100271	0.010916	0.0256013	0.00348621	0.045596	-3.70917	0.0144449	DOWN
ENSG00000225423	TNPO1P1	transportin 1 pseudogene 1 [Source:HGNC Symbol;Acc:HGNC:45120]	-	-	-	-	-	-	10:84390908-84392045:+	1	0	0	5	8	1	0.0486604	0	0	0.216534	0.377075	0.0368572	0.0162201	0.210155	-3.6956	0.0115385	DOWN
ENSG00000160183	TMPRSS3	transmembrane serine protease 3 [Source:HGNC Symbol;Acc:HGNC:11877]	GO:0005623|GO:0016020|GO:0009987|GO:0008152|GO:0005488|GO:0003824|GO:0004872|GO:0043229|GO:0042175|GO:0071704|GO:0044297|GO:0043227|GO:0016787|GO:0031224|GO:0016247|GO:0005622|GO:0005789|GO:0005515|GO:0012505|GO:0031090|GO:0043025|GO:0006810|GO:0050877|GO:0043231|GO:0008233|GO:0005737|GO:0042592|GO:0019725|GO:0036477|GO:0005783|GO:0017080|GO:0016021|GO:0019538|GO:0038024|GO:0017171|GO:0016192|GO:…	cell|membrane|cellular process|metabolic process|binding|catalytic activity|receptor activity|intracellular organelle|nuclear outer membrane-endoplasmic reticulum membrane network|organic substance metabolic process|cell body|membrane-bounded organelle|hydrolase activity|intrinsic component of membrane|channel regulator activity|intracellular|endoplasmic reticulum membrane|protein binding|endomem…	-	-	-	-	21:42371890-42396846:-	5	3	9	79	63	96	0.0370429	0.0187184	0.0619354	0.520962	0.452214	0.538883	0.0392322	0.504019	-3.68337	3.65e-25	DOWN
ENSG00000259088	AL137779.2	novel transcript, antisense to PPP2R5C	-	-	-	-	-	-	14:101796555-101810321:-	1	0	1	14	8	6	0.123606	0	0.114742	1.54005	0.957837	0.561835	0.0794492	1.01991	-3.68226	5.07e-05	DOWN
ENSG00000196091	MYBPC1	myosin binding protein C1 [Source:HGNC Symbol;Acc:HGNC:7549]	GO:0032991|GO:0005198|GO:0005623|GO:0009987|GO:0005488|GO:0050794|GO:0043229|GO:0051050|GO:0051641|GO:0016043|GO:0007155|GO:0008307|GO:0005622|GO:1903829|GO:0005515|GO:0043234|GO:0060341|GO:0006810|GO:0051130|GO:0051128|GO:0005737|GO:0003012|GO:0032880|GO:0051222|GO:0006928|GO:0045184|GO:0016459|GO:0032388|GO:0008104|GO:0051649|GO:0008092|GO:0090316|GO:0030029|GO:0006996|GO:0005829|GO:0006936|GO:…	macromolecular complex|structural molecule activity|cell|cellular process|binding|regulation of cellular process|intracellular organelle|positive regulation of transport|cellular localization|cellular component organization|cell adhesion|structural constituent of muscle|intracellular|positive regulation of cellular protein localization|protein binding|protein complex|regulation of cellular locali…	-	-	-	-	12:101568353-101686018:+	0	1	0	7	0	6	0	0.00414873	0	0.0306942	0	0.0223954	0.00138291	0.0176965	-3.67769	0.0303318	DOWN
ENSG00000158008	EXTL1	exostosin like glycosyltransferase 1 [Source:HGNC Symbol;Acc:HGNC:3515]	GO:0032502|GO:0005623|GO:0016020|GO:0009987|GO:0008152|GO:0003824|GO:0043229|GO:0006807|GO:0042175|GO:0071704|GO:0044237|GO:0043227|GO:0009058|GO:0031224|GO:0005622|GO:0005789|GO:0012505|GO:0016740|GO:0048856|GO:0031090|GO:0006486|GO:0006082|GO:0007275|GO:0044281|GO:0043231|GO:0005737|GO:0005975|GO:0005783|GO:0016757|GO:0016021|GO:0044249|GO:0019538|GO:0006790|GO:0034645|GO:0043412|GO:0015012|GO:…	developmental process|cell|membrane|cellular process|metabolic process|catalytic activity|intracellular organelle|nitrogen compound metabolic process|nuclear outer membrane-endoplasmic reticulum membrane network|organic substance metabolic process|cellular metabolic process|membrane-bounded organelle|biosynthetic process|intrinsic component of membrane|intracellular|endoplasmic reticulum membrane…	K02368	alpha-1,4-N-acetylglucosaminyltransferase EXTL1[2.4.1.224]	hsa01100|hsa00534	Metabolic pathways - Homo sapiens (human)|Glycosaminoglycan biosynthesis - heparan sulfate / heparin - Homo sapiens (human)	1:26019884-26036464:+	0	0	1	7	1	6	0	0	0.00992168	0.066584	0.0103556	0.0485818	0.00330723	0.0418404	-3.6612	0.0101815	DOWN
ENSG00000253616	AC107959.3	novel transcript	-	-	-	-	-	-	8:23071377-23074488:-	5	10	6	77	89	111	0.314213	0.529203	0.35026	4.30714	5.41888	5.2852	0.397892	5.00374	-3.65256	5.05e-28	DOWN
ENSG00000233167	EEF1A1P26	eukaryotic translation elongation factor 1 alpha 1 pseudogene 26 [Source:HGNC Symbol;Acc:HGNC:37899]	-	-	-	-	-	-	7:14190795-14192157:+	0	0	1	7	4	2	0	0	0.037714	0.253097	0.157414	0.0615458	0.0125713	0.157352	-3.64579	0.00877125	DOWN
ENSG00000227192	AL023581.2	novel transcript	-	-	-	-	-	-	6:143039425-143042324:-	0	1	0	0	6	6	0	0.0844702	0	0	0.583079	0.455982	0.0281567	0.346354	-3.6207	0.0323532	DOWN
ENSG00000236345	SCAT8	S-phase cancer associated transcript 8 [Source:HGNC Symbol;Acc:HGNC:40967]	-	-	-	-	-	-	6:63806836-63822642:+	0	1	0	3	7	1	0	0.0320685	0	0.101691	0.258261	0.028847	0.0106895	0.1296	-3.5998	0.0326867	DOWN
ENSG00000198704	GPX6	glutathione peroxidase 6 [Source:HGNC Symbol;Acc:HGNC:4558]	GO:0016209|GO:0009987|GO:0005576|GO:0008152|GO:0050896|GO:0003824|GO:0016491|GO:0006950|GO:0004601|GO:0098869|GO:0006979|GO:0004602|GO:0016684|GO:0055114|GO:0009636	antioxidant activity|cellular process|extracellular region|metabolic process|response to stimulus|catalytic activity|oxidoreductase activity|response to stress|peroxidase activity|cellular oxidant detoxification|response to oxidative stress|glutathione peroxidase activity|oxidoreductase activity, acting on peroxide as acceptor|oxidation-reduction process|response to toxic substance	K00432	glutathione peroxidase[1.11.1.9]	hsa04918|hsa00590|hsa00480	Thyroid hormone synthesis - Homo sapiens (human)|Arachidonic acid metabolism - Homo sapiens (human)|Glutathione metabolism - Homo sapiens (human)	6:28503296-28528215:-	0	1	0	2	4	6	0	0.0172057	0	0.0363677	0.0791717	0.092879	0.00573524	0.0694728	-3.59852	0.00962557	DOWN
ENSG00000233101	HOXB-AS3	HOXB cluster antisense RNA 3 [Source:HGNC Symbol;Acc:HGNC:40283]	-	-	-	-	-	-	17:48549630-48606414:+	0	1	0	5	2	5	0	0.00918226	0	0.0485261	0.0211312	0.0413073	0.00306075	0.0369882	-3.59511	0.00884036	DOWN
ENSG00000255458	AC108471.2	novel transcript	-	-	-	-	-	-	4:39639140-39666644:+	0	0	1	3	1	10	0	0	0.0163969	0.0471639	0.0171139	0.133804	0.00546563	0.0660274	-3.5946	0.0153384	DOWN
ENSG00000272975	MYHAS	myosin heavy chain gene cluster antisense RNA [Source:HGNC Symbol;Acc:HGNC:50609]	-	-	-	-	-	-	17:10383144-10623886:+	1	4	1	16	26	32	0.0243516	0.0820185	0.0226052	0.346746	0.61332	0.590306	0.0429918	0.516791	-3.58745	5.05e-10	DOWN
ENSG00000130340	SNX9	sorting nexin 9 [Source:HGNC Symbol;Acc:HGNC:14973]	GO:0005623|GO:0016020|GO:0009987|GO:0005576|GO:0008152|GO:0005488|GO:1903561|GO:0019898|GO:0042995|GO:0044877|GO:0050794|GO:0043229|GO:0044089|GO:0071704|GO:0009056|GO:0043167|GO:0044237|GO:0051641|GO:0016043|GO:0043227|GO:0008289|GO:0071944|GO:0009893|GO:0031252|GO:0005622|GO:0005515|GO:0005886|GO:0012505|GO:0031090|GO:0019222|GO:0042802|GO:0007049|GO:0009898|GO:0006810|GO:0022402|GO:0051130|GO:…	cell|membrane|cellular process|extracellular region|metabolic process|binding|extracellular vesicle|extrinsic component of membrane|cell projection|macromolecular complex binding|regulation of cellular process|intracellular organelle|positive regulation of cellular component biogenesis|organic substance metabolic process|catabolic process|ion binding|cellular metabolic process|cellular localizati…	-	-	-	-	6:157700387-157945077:+	0	2	0	9	4	11	0	0.0195013	0	0.0927495	0.0448673	0.0964909	0.00650042	0.0780359	-3.58553	0.000240684	DOWN
ENSG00000214691	LINC01913	long intergenic non-protein coding RNA 1913 [Source:HGNC Symbol;Acc:HGNC:52732]	-	-	-	-	-	-	2:41877074-41894046:+	4	2	1	28	31	32	0.0717814	0.0302285	0.0166626	0.447273	0.539027	0.435124	0.0395575	0.473808	-3.58228	2.46e-13	DOWN
ENSG00000222179	RN7SKP26	RN7SK pseudogene 26 [Source:HGNC Symbol;Acc:HGNC:45750]	-	-	-	-	-	-	18:45989653-45989945:-	0	0	1	2	8	2	0	0	0.175441	0.33637	1.46454	0.286304	0.0584804	0.695739	-3.57252	0.0222645	DOWN
ENSG00000205890	AC108134.1	novel transcript, antisense to CCDC64B	-	-	-	-	-	-	16:3032481-3039133:+	1	0	1	9	8	9	0.0180907	0	0.0167933	0.144896	0.140186	0.123336	0.011628	0.13614	-3.54942	2.59e-05	DOWN
ENSG00000140937	CDH11	cadherin 11 [Source:HGNC Symbol;Acc:HGNC:1750]	GO:0032502|GO:0005623|GO:0016020|GO:0009987|GO:0005576|GO:0005488|GO:1903561|GO:0043167|GO:0009653|GO:0016043|GO:0007155|GO:0043227|GO:0071944|GO:0031224|GO:0005622|GO:0005886|GO:0048856|GO:0048468|GO:0007275|GO:0031982|GO:0022607|GO:0098609|GO:0043169|GO:0005737|GO:0070062|GO:0001503|GO:0030030|GO:0048869|GO:0016021|GO:0000902|GO:0031175|GO:0098742|GO:0045216|GO:0046872|GO:0007417|GO:0000904|GO:…	developmental process|cell|membrane|cellular process|extracellular region|binding|extracellular vesicle|ion binding|anatomical structure morphogenesis|cellular component organization|cell adhesion|membrane-bounded organelle|cell periphery|intrinsic component of membrane|intracellular|plasma membrane|anatomical structure development|cell development|multicellular organism development|vesicle|cellu…	-	-	-	-	16:64943753-65126112:-	18	9	13	173	149	178	0.0563268	0.0237183	0.0377911	0.481914	0.451785	0.42207	0.0392787	0.451923	-3.52426	2.71e-35	DOWN
ENSG00000257178	AC103702.1	novel transcript, sense intronic to HOXB3	-	-	-	-	-	-	17:48579630-48582259:-	0	1	0	7	2	2	0	0.0177291	0	0.131168	0.0408001	0.0318962	0.0059097	0.0679548	-3.52342	0.0251451	DOWN
ENSG00000115008	IL1A	interleukin 1 alpha [Source:HGNC Symbol;Acc:HGNC:5991]	GO:0032502|GO:0000003|GO:0002376|GO:0023052|GO:0005623|GO:0009987|GO:0005576|GO:0022414|GO:0008152|GO:0050896|GO:0005488|GO:0051716|GO:0048523|GO:0008283|GO:0050794|GO:0006807|GO:0051050|GO:0006950|GO:0044702|GO:0071704|GO:0043167|GO:0006955|GO:0009628|GO:0044237|GO:0051641|GO:0003006|GO:0023051|GO:0009653|GO:0016043|GO:0023057|GO:0009893|GO:0032504|GO:0009058|GO:0005615|GO:0050793|GO:0005622|GO:…	developmental process|reproduction|immune system process|signaling|cell|cellular process|extracellular region|reproductive process|metabolic process|response to stimulus|binding|cellular response to stimulus|negative regulation of cellular process|cell proliferation|regulation of cellular process|nitrogen compound metabolic process|positive regulation of transport|response to stress|single organi…	K04383	interleukin 1 alpha[-]	hsa04060|hsa04010|hsa04218|hsa05332|hsa05164|hsa05152|hsa05323|hsa04380|hsa04640|hsa04932|hsa04217|hsa04940|hsa05140|hsa05162|hsa05321|hsa05418|hsa04933|hsa05132|hsa05133|hsa05020	Cytokine-cytokine receptor interaction - Homo sapiens (human)|MAPK signaling pathway - Homo sapiens (human)|Cellular senescence - Homo sapiens (human)|Graft-versus-host disease - Homo sapiens (human)|Influenza A - Homo sapiens (human)|Tuberculosis - Homo sapiens (human)|Rheumatoid arthritis - Homo sapiens (human)|Osteoclast differentiation - Homo sapiens (human)|Hematopoietic cell lineage - Homo …	2:112773915-112784590:-	3	0	0	14	11	15	0.0781874	0	0	0.324832	0.277809	0.29625	0.0260625	0.29963	-3.52314	3.8e-07	DOWN
ENSG00000186642	PDE2A	phosphodiesterase 2A [Source:HGNC Symbol;Acc:HGNC:8777]	GO:0032502|GO:0005215|GO:0002376|GO:0045202|GO:0023052|GO:0005623|GO:0016020|GO:0009987|GO:0008152|GO:0050896|GO:0005488|GO:0003824|GO:0036094|GO:0051716|GO:0097159|GO:0009892|GO:0022857|GO:0048523|GO:0050794|GO:0043229|GO:0006807|GO:0006950|GO:0071704|GO:0009056|GO:0043167|GO:0008144|GO:0009628|GO:0051051|GO:0044237|GO:0051641|GO:0016043|GO:0043227|GO:0071944|GO:1903828|GO:0009605|GO:0016787|GO:…	developmental process|transporter activity|immune system process|synapse|signaling|cell|membrane|cellular process|metabolic process|response to stimulus|binding|catalytic activity|small molecule binding|cellular response to stimulus|organic cyclic compound binding|negative regulation of metabolic process|transmembrane transporter activity|negative regulation of cellular process|regulation of cell…	K18283	cGMP-dependent 3';,5';-cyclic phosphodiesterase[3.1.4.17]	hsa04740|hsa04022|hsa00230|hsa04925|hsa05032	Olfactory transduction - Homo sapiens (human)|cGMP-PKG signaling pathway - Homo sapiens (human)|Purine metabolism - Homo sapiens (human)|Aldosterone synthesis and secretion - Homo sapiens (human)|Morphine addiction - Homo sapiens (human)	11:72576141-72674591:-	0	2	3	23	13	24	0	0.00643094	0.0106382	0.078165	0.0480876	0.0694274	0.0056897	0.0652267	-3.51904	5.5e-09	DOWN
ENSG00000257925	AC008083.2	novel transcript, antisense to FAM113B	-	-	-	-	-	-	12:47237734-47279021:-	1	1	0	5	10	9	0.0835227	0.0703281	0	0.371667	0.809073	0.569431	0.0512836	0.58339	-3.50789	0.000127951	DOWN
ENSG00000144476	ACKR3	atypical chemokine receptor 3 [Source:HGNC Symbol;Acc:HGNC:23692]	GO:0040011|GO:0032502|GO:0004871|GO:0002376|GO:0023052|GO:0005623|GO:0016020|GO:0009987|GO:0008152|GO:0050896|GO:0005488|GO:0051716|GO:0004872|GO:0048523|GO:0050794|GO:0043229|GO:0006950|GO:0071704|GO:0009986|GO:0044237|GO:0006914|GO:0038023|GO:0023051|GO:0009653|GO:0051707|GO:0007155|GO:0043227|GO:0071944|GO:0009607|GO:0009605|GO:0023057|GO:0009893|GO:0031224|GO:0005905|GO:0005622|GO:0002682|GO:…	locomotion|developmental process|signal transducer activity|immune system process|signaling|cell|membrane|cellular process|metabolic process|response to stimulus|binding|cellular response to stimulus|receptor activity|negative regulation of cellular process|regulation of cellular process|intracellular organelle|response to stress|organic substance metabolic process|cell surface|cellular metabolic…	K04304	C-X-C chemokine receptor type 7 (atypical chemokine receptor 3)[-]	hsa04060	Cytokine-cytokine receptor interaction - Homo sapiens (human)	2:236567787-236582358:+	1	8	0	39	29	32	0.0189902	0.127906	0	0.659095	0.533468	0.460342	0.0489653	0.550968	-3.49214	3.46e-11	DOWN
ENSG00000257108	NHLRC4	NHL repeat containing 4 [Source:HGNC Symbol;Acc:HGNC:26700]	GO:0005488|GO:0005515	binding|protein binding	-	-	-	-	16:566996-569495:+	0	0	1	4	7	0	0	0	0.0123331	0.0472919	0.090094	0	0.00411102	0.0457953	-3.47763	0.0480369	DOWN
ENSG00000279859	AC093323.2	TEC	-	-	-	-	-	-	4:6691995-6692970:-	1	1	2	21	9	18	0.0400112	0.0336904	0.0743206	0.747771	0.348817	0.545567	0.0493407	0.547385	-3.4717	2.23e-07	DOWN
ENSG00000233467	U40455.1	HS1 binding protein (HAX1) pseudogene	-	-	-	-	-	-	X:148198014-148198878:-	0	1	0	6	1	4	0	0.0539047	0	0.341814	0.0620256	0.193958	0.0179682	0.199266	-3.47118	0.0221697	DOWN
ENSG00000230943	LINC02541	long intergenic non-protein coding RNA 2541 [Source:HGNC Symbol;Acc:HGNC:53574]	-	-	-	-	-	-	6:113623535-113650074:-	1	0	0	6	5	1	0.0699186	0	0	0.373319	0.338646	0.052959	0.0233062	0.254975	-3.45157	0.0184171	DOWN
ENSG00000235899	LINC01564	long intergenic non-protein coding RNA 1564 [Source:HGNC Symbol;Acc:HGNC:51361]	-	-	-	-	-	-	6:53628380-53631394:+	0	2	2	16	12	17	0	0.164762	0.181731	1.39311	1.13731	1.25993	0.115497	1.26345	-3.45144	1.5e-07	DOWN
ENSG00000171444	MCC	MCC regulator of WNT signaling pathway [Source:HGNC Symbol;Acc:HGNC:6935]	GO:0040011|GO:0023052|GO:0005623|GO:0016020|GO:0009987|GO:0050896|GO:0005488|GO:0051716|GO:0040013|GO:0042995|GO:0004872|GO:0048523|GO:0008283|GO:0050794|GO:0040012|GO:0043229|GO:0043167|GO:0048870|GO:0023051|GO:0043227|GO:0071944|GO:0023057|GO:0031252|GO:0005622|GO:0005515|GO:0005886|GO:0042127|GO:0010632|GO:0043231|GO:0043169|GO:0005737|GO:0006928|GO:0009966|GO:0030027|GO:0050673|GO:0045184|GO:…	locomotion|signaling|cell|membrane|cellular process|response to stimulus|binding|cellular response to stimulus|negative regulation of locomotion|cell projection|receptor activity|negative regulation of cellular process|cell proliferation|regulation of cellular process|regulation of locomotion|intracellular organelle|ion binding|cell motility|regulation of signaling|membrane-bounded organelle|cell…	-	-	-	-	5:113022099-113488830:-	1	0	0	7	4	1	0.00372648	0	0	0.0232148	0.0144385	0.00282258	0.00124216	0.0134919	-3.44117	0.0201325	DOWN
ENSG00000188038	NRN1L	neuritin 1 like [Source:HGNC Symbol;Acc:HGNC:29811]	GO:0032502|GO:0040007|GO:0005623|GO:0016020|GO:0009987|GO:0005576|GO:0005488|GO:0042995|GO:0016049|GO:0009653|GO:0016043|GO:0071944|GO:0031224|GO:0005615|GO:0048589|GO:0005515|GO:0005886|GO:0048856|GO:0031225|GO:0042802|GO:0048468|GO:0007275|GO:0046658|GO:0043005|GO:0046983|GO:0031226|GO:0048588|GO:0030030|GO:0048869|GO:0060560|GO:0000902|GO:0031175|GO:0030424|GO:0046982|GO:0032990|GO:0007399|GO:…	developmental process|growth|cell|membrane|cellular process|extracellular region|binding|cell projection|cell growth|anatomical structure morphogenesis|cellular component organization|cell periphery|intrinsic component of membrane|extracellular space|developmental growth|protein binding|plasma membrane|anatomical structure development|anchored component of membrane|identical protein binding|cell …	-	-	-	-	16:67884805-67888855:+	0	1	0	1	3	7	0	0.0281737	0	0.0297901	0.0972225	0.177429	0.00939124	0.101481	-3.43374	0.0247321	DOWN
ENSG00000254485	AC026191.1	novel transcript, antisense to THUMPD3	-	-	-	-	-	-	3:9292588-9363303:-	2	0	1	9	9	19	0.0480029	0	0.0222915	0.192336	0.209351	0.345624	0.0234315	0.249104	-3.41023	3.38e-06	DOWN
ENSG00000108551	RASD1	ras related dexamethasone induced 1 [Source:HGNC Symbol;Acc:HGNC:15828]	GO:0023052|GO:0005623|GO:0016020|GO:0009987|GO:0008152|GO:0050896|GO:0005488|GO:0003824|GO:0036094|GO:0051716|GO:0097159|GO:0009892|GO:0048523|GO:0050794|GO:0043229|GO:0006807|GO:0071704|GO:0043167|GO:0044237|GO:0051641|GO:0043227|GO:0071944|GO:0016787|GO:0009058|GO:0005622|GO:0005515|GO:0005886|GO:0012505|GO:0019222|GO:0006725|GO:0006810|GO:1901360|GO:0034641|GO:0043168|GO:0001882|GO:0046483|GO:…	signaling|cell|membrane|cellular process|metabolic process|response to stimulus|binding|catalytic activity|small molecule binding|cellular response to stimulus|organic cyclic compound binding|negative regulation of metabolic process|negative regulation of cellular process|regulation of cellular process|intracellular organelle|nitrogen compound metabolic process|organic substance metabolic process…	K07843	RAS, dexamethasone-induced Ras-related protein 1[-]	hsa04934|hsa04713	Cushing syndrome - Homo sapiens (human)|Circadian entrainment - Homo sapiens (human)	17:17494437-17496395:-	3	0	0	11	4	24	0.0527207	0	0	0.17209	0.0681128	0.319609	0.0175736	0.186604	-3.4085	9.15e-05	DOWN
ENSG00000272754	AL133245.1	novel transcript	-	-	-	-	-	-	2:32321638-32323002:+	1	0	0	2	2	9	0.0405682	0	0	0.0722024	0.0786113	0.276581	0.0135227	0.142465	-3.39715	0.0175866	DOWN
ENSG00000147041	SYTL5	synaptotagmin like 5 [Source:HGNC Symbol;Acc:HGNC:15589]	GO:0005623|GO:0016020|GO:0009987|GO:0005488|GO:0043229|GO:0043167|GO:0051641|GO:0043227|GO:0008289|GO:0005622|GO:0005515|GO:0012505|GO:0006810|GO:0043168|GO:0032940|GO:0005543|GO:0031982|GO:0030276|GO:0043231|GO:0043169|GO:0030133|GO:0019899|GO:0005737|GO:0045184|GO:0000149|GO:0008104|GO:0051649|GO:0016192|GO:0046872|GO:0031410|GO:0015031|GO:0016023|GO:0006887|GO:0070382|GO:0046907|GO:0031988|GO:…	cell|membrane|cellular process|binding|intracellular organelle|ion binding|cellular localization|membrane-bounded organelle|lipid binding|intracellular|protein binding|endomembrane system|transport|anion binding|secretion by cell|phospholipid binding|vesicle|clathrin binding|intracellular membrane-bounded organelle|cation binding|transport vesicle|enzyme binding|cytoplasm|establishment of protein…	-	-	-	-	X:38006582-38128819:+	1	4	2	30	19	27	0.00788826	0.0265684	0.0146524	0.210604	0.145182	0.161339	0.0163697	0.172375	-3.39645	1.56e-10	DOWN
ENSG00000232197	AL596442.1	novel transcript	-	-	-	-	-	-	6:170162517-170163027:+	0	1	0	3	4	3	0	0.108689	0	0.34466	0.500129	0.293311	0.0362296	0.379367	-3.38835	0.0216493	DOWN
ENSG00000270002	AC022028.2	novel transcript, antisense to GRID1	-	-	-	-	-	-	10:85644073-85648066:+	0	0	3	6	19	7	0	0	0.0589018	0.112894	0.389148	0.112121	0.0196339	0.204721	-3.38224	0.000435193	DOWN
ENSG00000233532	LINC00460	long intergenic non-protein coding RNA 460 [Source:HGNC Symbol;Acc:HGNC:42809]	-	-	-	-	-	-	13:106376563-106378217:+	0	0	1	1	2	9	0	0	0.0332498	0.0318904	0.0694077	0.2442	0.0110833	0.115166	-3.37726	0.034644	DOWN
ENSG00000260949	AP006545.1	novel transcript, overlapping to EIF4EBP1	-	-	-	-	-	-	8:38062881-38063791:+	0	0	2	11	4	7	0	0	0.112909	0.595043	0.235516	0.322333	0.0376362	0.384298	-3.35203	0.000563626	DOWN
ENSG00000180316	PNPLA1	patatin like phospholipase domain containing 1 [Source:HGNC Symbol;Acc:HGNC:21246]	GO:0005623|GO:0008152|GO:0003824|GO:0071704|GO:0009056|GO:0016787|GO:0005622|GO:0005737|GO:0006629|GO:0016042	cell|metabolic process|catalytic activity|organic substance metabolic process|catabolic process|hydrolase activity|intracellular|cytoplasm|lipid metabolic process|lipid catabolic process	-	-	-	-	6:36243203-36308595:+	4	0	0	14	5	31	0.0669425	0	0	0.208568	0.0810785	0.393112	0.0223142	0.227586	-3.35038	5.48e-05	DOWN
ENSG00000116991	SIPA1L2	signal induced proliferation associated 1 like 2 [Source:HGNC Symbol;Acc:HGNC:23800]	GO:0023052|GO:0009987|GO:0008152|GO:0050896|GO:0005488|GO:0051716|GO:0050794|GO:0023051|GO:0009893|GO:0030234|GO:0005515|GO:0019222|GO:0008047|GO:0009966|GO:0010646|GO:0043085|GO:0007154|GO:0007165|GO:0050790|GO:0005096|GO:0051345|GO:0030695|GO:0035556|GO:1902531|GO:0043087|GO:0043547|GO:0051056|GO:0007264	signaling|cellular process|metabolic process|response to stimulus|binding|cellular response to stimulus|regulation of cellular process|regulation of signaling|positive regulation of metabolic process|enzyme regulator activity|protein binding|regulation of metabolic process|enzyme activator activity|regulation of signal transduction|regulation of cell communication|positive regulation of catalytic…	K17702	signal-induced proliferation-associated 1 like protein 2[-]	hsa04015	Rap1 signaling pathway - Homo sapiens (human)	1:232397965-232561558:-	146	202	157	1820	1600	2021	0.685259	0.798486	0.684549	7.60413	7.27645	7.18761	0.722765	7.35606	-3.34734	1.08e-98	DOWN
ENSG00000198223	CSF2RA	colony stimulating factor 2 receptor subunit alpha [Source:HGNC Symbol;Acc:HGNC:2435]	GO:0040011|GO:0032502|GO:0004871|GO:0002376|GO:0023052|GO:0005623|GO:0016020|GO:0009987|GO:0005576|GO:0008152|GO:0050896|GO:0005488|GO:0051716|GO:0004872|GO:0050794|GO:0006950|GO:0071704|GO:0006955|GO:0044237|GO:0038023|GO:0023051|GO:0009653|GO:0016043|GO:0071944|GO:0009605|GO:0009893|GO:0031224|GO:0005622|GO:0002682|GO:0005515|GO:0005886|GO:0048856|GO:0019222|GO:0006935|GO:0045087|GO:0048468|GO:…	locomotion|developmental process|signal transducer activity|immune system process|signaling|cell|membrane|cellular process|extracellular region|metabolic process|response to stimulus|binding|cellular response to stimulus|receptor activity|regulation of cellular process|response to stress|organic substance metabolic process|immune response|cellular metabolic process|signaling receptor activity|reg…	K05066	granulocyte-macrophage colony-stimulating factor receptor alpha[-]	hsa05200|hsa04060|hsa04640|hsa04630	Pathways in cancer - Homo sapiens (human)|Cytokine-cytokine receptor interaction - Homo sapiens (human)|Hematopoietic cell lineage - Homo sapiens (human)|JAK-STAT signaling pathway - Homo sapiens (human)	X:1268800-1310381:+	3	4	0	18	27	29	0.0229189	0.0257397	0	0.12242	0.199874	0.167889	0.0162195	0.163395	-3.33256	6.84e-10	DOWN
ENSG00000103522	IL21R	interleukin 21 receptor [Source:HGNC Symbol;Acc:HGNC:6006]	GO:0004871|GO:0002376|GO:0023052|GO:0016020|GO:0009987|GO:0050896|GO:0005488|GO:0051716|GO:0004872|GO:0050794|GO:0045321|GO:0038023|GO:0031224|GO:0005515|GO:0004888|GO:0001775|GO:0046649|GO:0007154|GO:0007165|GO:0016021|GO:0010033|GO:0030101|GO:0007166|GO:0004896|GO:0034097|GO:0071310|GO:0001532|GO:0019221|GO:0071345|GO:0038114	signal transducer activity|immune system process|signaling|membrane|cellular process|response to stimulus|binding|cellular response to stimulus|receptor activity|regulation of cellular process|leukocyte activation|signaling receptor activity|intrinsic component of membrane|protein binding|transmembrane signaling receptor activity|cell activation|lymphocyte activation|cell communication|signal tra…	K05075	interleukin 21 receptor[-]	hsa04060|hsa04659|hsa04630|hsa05321	Cytokine-cytokine receptor interaction - Homo sapiens (human)|Th17 cell differentiation - Homo sapiens (human)|JAK-STAT signaling pathway - Homo sapiens (human)|Inflammatory bowel disease (IBD) - Homo sapiens (human)	16:27402162-27452042:+	0	1	1	4	3	15	0	0.0046876	0.00516781	0.0198163	0.0161761	0.0632587	0.00328514	0.0330837	-3.3321	0.00205177	DOWN
ENSG00000042832	TG	thyroglobulin [Source:HGNC Symbol;Acc:HGNC:11764]	GO:0032502|GO:0032991|GO:0023052|GO:0005623|GO:0009987|GO:0005576|GO:0008152|GO:0050896|GO:0005488|GO:0003824|GO:0051716|GO:0044877|GO:0050794|GO:0043229|GO:0006807|GO:0071704|GO:0043167|GO:0009628|GO:0044237|GO:0042445|GO:0051707|GO:0043227|GO:0009607|GO:0009605|GO:0016787|GO:0009058|GO:0005615|GO:0050793|GO:0005622|GO:0005515|GO:0043234|GO:0012505|GO:0048856|GO:0042802|GO:0006575|GO:0006725|GO:…	developmental process|macromolecular complex|signaling|cell|cellular process|extracellular region|metabolic process|response to stimulus|binding|catalytic activity|cellular response to stimulus|macromolecular complex binding|regulation of cellular process|intracellular organelle|nitrogen compound metabolic process|organic substance metabolic process|ion binding|response to abiotic stimulus|cellul…	K10809	thyroglobulin[-]	hsa05320|hsa04918	Autoimmune thyroid disease - Homo sapiens (human)|Thyroid hormone synthesis - Homo sapiens (human)	8:132866958-133134903:+	1	0	0	4	2	6	0.00376833	0	0	0.0134136	0.0073021	0.0171284	0.00125611	0.0126147	-3.32807	0.00913436	DOWN
ENSG00000226652	PSMD10P2	proteasome 26S subunit, non-ATPase, 10 pseudogene 2 [Source:HGNC Symbol;Acc:HGNC:30151]	-	-	-	-	-	-	3:186760693-186762050:+	0	3	2	12	25	12	0	0.0665474	0.0489342	0.281345	0.637982	0.239469	0.0384939	0.386265	-3.32689	4.78e-06	DOWN
ENSG00000272275	AC092687.3	novel transcript	-	-	-	-	-	-	2:10767875-10770058:-	0	0	1	4	2	5	0	0	0.1308	0.501559	0.273039	0.533737	0.0435999	0.436112	-3.3223	0.0137527	DOWN
ENSG00000228886	AL138963.1	novel transcript	-	-	-	-	-	-	13:45350323-45351350:+	1	0	0	2	6	3	0.178631	0	0	0.317924	1.03826	0.405905	0.0595436	0.587362	-3.30223	0.0198776	DOWN
ENSG00000114279	FGF12	fibroblast growth factor 12 [Source:HGNC Symbol;Acc:HGNC:3668]	GO:0032502|GO:0007610|GO:0023052|GO:0005623|GO:0009987|GO:0005576|GO:0008152|GO:0050896|GO:0005488|GO:0051716|GO:0048523|GO:0050794|GO:0043229|GO:0051050|GO:0006950|GO:0071704|GO:0043167|GO:0051051|GO:0044237|GO:0043227|GO:0044708|GO:0005615|GO:0016247|GO:0005622|GO:0005515|GO:0007626|GO:0048856|GO:0007507|GO:0008201|GO:0008344|GO:0042391|GO:0030534|GO:0044325|GO:0006810|GO:0007275|GO:0048513|GO:…	developmental process|behavior|signaling|cell|cellular process|extracellular region|metabolic process|response to stimulus|binding|cellular response to stimulus|negative regulation of cellular process|regulation of cellular process|intracellular organelle|positive regulation of transport|response to stress|organic substance metabolic process|ion binding|negative regulation of transport|cellular m…	-	-	-	-	3:192139395-192767764:-	0	2	0	6	6	7	0	0.00891455	0	0.0282639	0.0307676	0.0280705	0.00297152	0.029034	-3.28847	0.000859612	DOWN
ENSG00000100889	PCK2	phosphoenolpyruvate carboxykinase 2, mitochondrial [Source:HGNC Symbol;Acc:HGNC:8725]	GO:0005623|GO:0009987|GO:0005576|GO:0008152|GO:0005488|GO:0003824|GO:0036094|GO:1903561|GO:0097159|GO:0043229|GO:0016829|GO:0071704|GO:0043167|GO:0044237|GO:0043227|GO:0009058|GO:0005622|GO:0005515|GO:0016740|GO:0016830|GO:0043168|GO:0044281|GO:0001882|GO:0016772|GO:0031982|GO:0043231|GO:0043169|GO:0005737|GO:0005975|GO:0070062|GO:0000166|GO:0046872|GO:0035639|GO:0001883|GO:0032549|GO:0005996|GO:…	cell|cellular process|extracellular region|metabolic process|binding|catalytic activity|small molecule binding|extracellular vesicle|organic cyclic compound binding|intracellular organelle|lyase activity|organic substance metabolic process|ion binding|cellular metabolic process|membrane-bounded organelle|biosynthetic process|intracellular|protein binding|transferase activity|carbon-carbon lyase a…	K01596	phosphoenolpyruvate carboxykinase (GTP)[4.1.1.32]	hsa01100|hsa04151|hsa04910|hsa04068|hsa04152|hsa04931|hsa04922|hsa04920|hsa03320|hsa00010|hsa00620|hsa00020|hsa04964	Metabolic pathways - Homo sapiens (human)|PI3K-Akt signaling pathway - Homo sapiens (human)|Insulin signaling pathway - Homo sapiens (human)|FoxO signaling pathway - Homo sapiens (human)|AMPK signaling pathway - Homo sapiens (human)|Insulin resistance - Homo sapiens (human)|Glucagon signaling pathway - Homo sapiens (human)|Adipocytokine signaling pathway - Homo sapiens (human)|PPAR signaling path…	14:24094053-24110598:+	914	1257	1348	11842	10343	14396	4.3575	5.04711	5.97014	50.2567	47.779	52.0057	5.12492	50.0138	-3.28673	3.92e-107	DOWN
ENSG00000203688	LINC02487	long intergenic non-protein coding RNA 2487 [Source:HGNC Symbol;Acc:HGNC:53466]	-	-	-	-	-	-	6:167679626-167683787:-	0	0	1	1	6	3	0	0	0.0201033	0.0192814	0.125874	0.0492102	0.00670111	0.0647885	-3.27327	0.0398526	DOWN
ENSG00000267416	AC025048.4	novel transcript	-	-	-	-	-	-	17:60079309-60088695:+	0	0	1	5	3	2	0	0	0.0735397	0.352525	0.230191	0.12001	0.0245132	0.234242	-3.25637	0.0265992	DOWN
ENSG00000253125	AC055854.1	novel transcript	-	-	-	-	-	-	8:22690150-22798616:+	1	0	0	2	4	5	0.0222213	0	0	0.0395491	0.0860977	0.0841728	0.00740711	0.0699399	-3.23913	0.0145384	DOWN
ENSG00000157514	TSC22D3	TSC22 domain family member 3 [Source:HGNC Symbol;Acc:HGNC:3051]	GO:0032502|GO:0002376|GO:0005623|GO:0009987|GO:0008152|GO:0050896|GO:0001071|GO:0005488|GO:0002683|GO:0009892|GO:0003700|GO:0048523|GO:0050794|GO:0043229|GO:0006807|GO:0006950|GO:0071704|GO:0009628|GO:0044237|GO:0001776|GO:0043227|GO:0009058|GO:0050793|GO:0005622|GO:0002682|GO:0005515|GO:0048856|GO:0019222|GO:0006725|GO:0009888|GO:0006810|GO:1901360|GO:0010941|GO:0007275|GO:0048513|GO:0070235|GO:…	developmental process|immune system process|cell|cellular process|metabolic process|response to stimulus|nucleic acid binding transcription factor activity|binding|negative regulation of immune system process|negative regulation of metabolic process|transcription factor activity, sequence-specific DNA binding|negative regulation of cellular process|regulation of cellular process|intracellular org…	-	-	-	-	X:107713221-107777342:-	1	8	5	49	42	43	0.00491528	0.0331061	0.022823	0.21434	0.199974	0.160108	0.0202814	0.191474	-3.23892	1.46e-14	DOWN
ENSG00000166046	TCP11L2	t-complex 11 like 2 [Source:HGNC Symbol;Acc:HGNC:28627]	-	-	-	-	-	-	12:106301929-106347015:+	89	128	69	944	879	1013	0.605068	0.732893	0.435777	5.71299	5.79031	5.21845	0.591246	5.57392	-3.23686	1.4e-61	DOWN
ENSG00000116194	ANGPTL1	angiopoietin like 1 [Source:HGNC Symbol;Acc:HGNC:489]	GO:0023052|GO:0009987|GO:0005576|GO:0050896|GO:0005488|GO:1903561|GO:0051716|GO:0050794|GO:0043227|GO:0005615|GO:0005515|GO:0005102|GO:0031982|GO:0007154|GO:0007165|GO:0070062|GO:0007166|GO:0007167|GO:0007169	signaling|cellular process|extracellular region|response to stimulus|binding|extracellular vesicle|cellular response to stimulus|regulation of cellular process|membrane-bounded organelle|extracellular space|protein binding|receptor binding|vesicle|cell communication|signal transduction|extracellular exosome|cell surface receptor signaling pathway|enzyme linked receptor protein signaling pathway|t…	-	-	-	-	1:178849705-178871052:-	0	0	1	2	4	4	0	0	0.0105835	0.0202916	0.0441745	0.0345427	0.00352785	0.0330029	-3.22573	0.0231316	DOWN
ENSG00000146674	IGFBP3	insulin like growth factor binding protein 3 [Source:HGNC Symbol;Acc:HGNC:5472]	GO:0040011|GO:0032502|GO:0040007|GO:0032991|GO:0023052|GO:0005623|GO:0009987|GO:0005576|GO:0008152|GO:0050896|GO:0005488|GO:1903561|GO:0051716|GO:0040013|GO:0009892|GO:0048523|GO:0008283|GO:0050794|GO:0040012|GO:0043229|GO:0016049|GO:0016942|GO:0071704|GO:0043167|GO:0044237|GO:0048870|GO:0023051|GO:0016043|GO:0043227|GO:0040008|GO:0023057|GO:0009893|GO:0005615|GO:0030234|GO:0050793|GO:0005622|GO:…	locomotion|developmental process|growth|macromolecular complex|signaling|cell|cellular process|extracellular region|metabolic process|response to stimulus|binding|extracellular vesicle|cellular response to stimulus|negative regulation of locomotion|negative regulation of metabolic process|negative regulation of cellular process|cell proliferation|regulation of cellular process|regulation of locom…	K10138	insulin-like growth factor-binding protein 3[-]	hsa04218|hsa05202|hsa04115	Cellular senescence - Homo sapiens (human)|Transcriptional misregulation in cancer - Homo sapiens (human)|p53 signaling pathway - Homo sapiens (human)	7:45912245-45921874:-	1	0	0	6	1	4	0.00538306	0	0	0.028742	0.00521553	0.0163093	0.00179435	0.0167556	-3.22311	0.0223227	DOWN
ENSG00000236936	AL031005.1	novel transcript	-	-	-	-	-	-	1:21266082-21267251:+	1	0	0	7	0	4	0.0765914	0	0	0.477139	0	0.232053	0.0255305	0.236397	-3.21092	0.0462209	DOWN
ENSG00000255337	AP001830.1	novel transcript	-	-	-	-	-	-	11:102452919-102462008:+	0	0	2	0	6	15	0	0	0.148641	0	0.465115	0.909299	0.0495471	0.458138	-3.20891	0.0184041	DOWN
ENSG00000181585	TMIE	transmembrane inner ear [Source:HGNC Symbol;Acc:HGNC:30800]	GO:0032502|GO:0016020|GO:0009653|GO:0031224|GO:0048856|GO:0048839|GO:0007275|GO:0048513|GO:0050877|GO:0007423|GO:0009887|GO:0048598|GO:0048568|GO:0016021|GO:0043583|GO:0009790|GO:0042472|GO:0007600|GO:0048562|GO:0050954|GO:0042471|GO:0007605	developmental process|membrane|anatomical structure morphogenesis|intrinsic component of membrane|anatomical structure development|inner ear development|multicellular organism development|animal organ development|neurological system process|sensory organ development|organ morphogenesis|embryonic morphogenesis|embryonic organ development|integral component of membrane|ear development|embryo develo…	-	-	-	-	3:46701333-46710886:+	0	1	2	8	5	17	0	0.0255633	0.0563924	0.216132	0.147044	0.390966	0.0273186	0.251381	-3.20192	0.000138734	DOWN
ENSG00000115295	CLIP4	CAP-Gly domain containing linker protein family member 4 [Source:HGNC Symbol;Acc:HGNC:26108]	GO:0016020|GO:0005488|GO:0031224|GO:0005515|GO:0016021	membrane|binding|intrinsic component of membrane|protein binding|integral component of membrane	-	-	-	-	2:29097705-29189643:+	45	22	22	317	254	320	0.237576	0.0978217	0.107897	1.48979	1.29934	1.28014	0.147765	1.35642	-3.19843	1.03e-29	DOWN
ENSG00000165071	TMEM71	transmembrane protein 71 [Source:HGNC Symbol;Acc:HGNC:26572]	GO:0016020|GO:0031224|GO:0016021	membrane|intrinsic component of membrane|integral component of membrane	-	-	-	-	8:132685007-132760712:-	0	3	2	13	12	22	0	0.0241593	0.0177651	0.110646	0.111178	0.159392	0.0139748	0.127072	-3.18475	5.05e-07	DOWN
ENSG00000260386	LDC1P	leucine decarboxylase 1, pseudogene [Source:HGNC Symbol;Acc:HGNC:49677]	-	-	-	-	-	-	1:31500085-31540885:+	1	0	1	8	6	6	0.00769105	0	0.00713948	0.0547535	0.0447027	0.0349586	0.00494351	0.044805	-3.18005	0.000535183	DOWN
ENSG00000144671	SLC22A14	solute carrier family 22 member 14 [Source:HGNC Symbol;Acc:HGNC:8495]	GO:0005215|GO:0005623|GO:0016020|GO:0009987|GO:0022857|GO:0071944|GO:0031224|GO:0005886|GO:0006810|GO:0005887|GO:0022891|GO:0031226|GO:0055085|GO:0016021|GO:0006811|GO:0015075|GO:0006812|GO:0015695|GO:0008324|GO:0015101	transporter activity|cell|membrane|cellular process|transmembrane transporter activity|cell periphery|intrinsic component of membrane|plasma membrane|transport|integral component of plasma membrane|substrate-specific transmembrane transporter activity|intrinsic component of plasma membrane|transmembrane transport|integral component of membrane|ion transport|ion transmembrane transporter activity|…	-	-	-	-	3:38282294-38318575:+	0	0	3	6	8	16	0	0	0.0280072	0.0536799	0.0779068	0.121855	0.00933575	0.0844806	-3.17778	0.000140934	DOWN
ENSG00000231530	AL157932.1	novel transcript	-	-	-	-	-	-	13:42043727-42044247:-	0	0	1	3	2	5	0	0	0.141609	0.407325	0.295604	0.577848	0.0472032	0.426926	-3.17703	0.0229003	DOWN
ENSG00000213999	MEF2B	myocyte enhancer factor 2B [Source:HGNC Symbol;Acc:HGNC:6995]	GO:0032502|GO:0032991|GO:0005623|GO:0009987|GO:0008152|GO:0001071|GO:0005488|GO:0097159|GO:0003700|GO:0050794|GO:0043229|GO:0006807|GO:0071704|GO:0044237|GO:0043227|GO:0009893|GO:0009058|GO:0005622|GO:0005515|GO:0043234|GO:0048856|GO:0019222|GO:0006725|GO:1901360|GO:0007275|GO:0003676|GO:0048513|GO:0034641|GO:0031325|GO:0046483|GO:0061061|GO:0043231|GO:0019899|GO:0000981|GO:0005667|GO:0046983|GO:…	developmental process|macromolecular complex|cell|cellular process|metabolic process|nucleic acid binding transcription factor activity|binding|organic cyclic compound binding|transcription factor activity, sequence-specific DNA binding|regulation of cellular process|intracellular organelle|nitrogen compound metabolic process|organic substance metabolic process|cellular metabolic process|membrane…	K09261	MADS-box transcription enhancer factor 2B[-]	hsa04022|hsa04371	cGMP-PKG signaling pathway - Homo sapiens (human)|Apelin signaling pathway - Homo sapiens (human)	19:19145568-19170289:-	15	27	7	154	106	211	0.251334	0.381007	0.108954	2.29698	1.72093	2.67892	0.247098	2.23228	-3.17536	6.39e-21	DOWN
ENSG00000153064	BANK1	B cell scaffold protein with ankyrin repeats 1 [Source:HGNC Symbol;Acc:HGNC:18233]	GO:0002376|GO:0023052|GO:0009987|GO:0008152|GO:0050896|GO:0005488|GO:0051716|GO:0002683|GO:0009892|GO:0048523|GO:0050794|GO:0045321|GO:0006807|GO:0071704|GO:0051051|GO:0044237|GO:0051641|GO:0023051|GO:0023057|GO:0009893|GO:0009058|GO:0002682|GO:0005515|GO:0019222|GO:0060341|GO:0001818|GO:0006810|GO:0034641|GO:0032940|GO:0031325|GO:0001817|GO:0006413|GO:0001816|GO:0032880|GO:0001775|GO:0009966|GO:…	immune system process|signaling|cellular process|metabolic process|response to stimulus|binding|cellular response to stimulus|negative regulation of immune system process|negative regulation of metabolic process|negative regulation of cellular process|regulation of cellular process|leukocyte activation|nitrogen compound metabolic process|organic substance metabolic process|negative regulation of …	-	-	-	-	4:101411286-102074812:+	0	0	3	14	5	10	0	0	0.0183954	0.0822732	0.0319828	0.050021	0.0061318	0.054759	-3.15871	0.000248702	DOWN
ENSG00000132031	MATN3	matrilin 3 [Source:HGNC Symbol;Acc:HGNC:6909]	GO:0032502|GO:0031012|GO:0005198|GO:0009987|GO:0005576|GO:0005488|GO:0005201|GO:0005578|GO:0043167|GO:0016043|GO:0005515|GO:0048856|GO:0007275|GO:0043062|GO:0043169|GO:0046872|GO:0030198|GO:0001501|GO:0005509	developmental process|extracellular matrix|structural molecule activity|cellular process|extracellular region|binding|extracellular matrix structural constituent|proteinaceous extracellular matrix|ion binding|cellular component organization|protein binding|anatomical structure development|multicellular organism development|extracellular structure organization|cation binding|metal ion binding|extr…	-	-	-	-	2:19992111-20012694:-	3	4	1	25	22	28	0.0448354	0.0503537	0.013878	0.332621	0.318596	0.317101	0.0363557	0.322773	-3.15027	2.44e-10	DOWN
ENSG00000128165	ADM2	adrenomedullin 2 [Source:HGNC Symbol;Acc:HGNC:28898]	GO:0032502|GO:0007610|GO:0023052|GO:0009987|GO:0005576|GO:0008152|GO:0050896|GO:0005488|GO:0051716|GO:0007631|GO:0044877|GO:0050794|GO:0071704|GO:0044237|GO:0009653|GO:0009893|GO:0050793|GO:0005515|GO:0048856|GO:0048646|GO:0019222|GO:0048514|GO:0001568|GO:0007275|GO:0005102|GO:0032403|GO:0001525|GO:0007154|GO:0007165|GO:0007586|GO:0008217|GO:0019538|GO:0003013|GO:0007186|GO:0010468|GO:0001944|GO:…	developmental process|behavior|signaling|cellular process|extracellular region|metabolic process|response to stimulus|binding|cellular response to stimulus|feeding behavior|macromolecular complex binding|regulation of cellular process|organic substance metabolic process|cellular metabolic process|anatomical structure morphogenesis|positive regulation of metabolic process|regulation of development…	-	-	-	-	22:50481556-50486440:+	190	215	181	1715	1618	2226	2.18634	2.08361	1.93484	17.5673	18.0402	19.4091	2.06826	18.3389	-3.14841	1.13e-91	DOWN
ENSG00000170442	KRT86	keratin 86 [Source:HGNC Symbol;Acc:HGNC:6463]	GO:0005198|GO:0005623|GO:0005576|GO:0005488|GO:1903561|GO:0043229|GO:0043227|GO:0005615|GO:0005622|GO:0005515|GO:0031982|GO:0005882|GO:0070062|GO:0045095|GO:0005856|GO:0045111	structural molecule activity|cell|extracellular region|binding|extracellular vesicle|intracellular organelle|membrane-bounded organelle|extracellular space|intracellular|protein binding|vesicle|intermediate filament|extracellular exosome|keratin filament|cytoskeleton|intermediate filament cytoskeleton	-	-	-	-	12:52249300-52309163:+	0	4	1	10	23	9	0	0.0659746	0.0181833	0.17433	0.436411	0.133545	0.0280526	0.248095	-3.14469	9.98e-05	DOWN
ENSG00000066185	ZMYND12	zinc finger MYND-type containing 12 [Source:HGNC Symbol;Acc:HGNC:21192]	GO:0005623|GO:0005488|GO:0043167|GO:0005622|GO:0005515|GO:0043169|GO:0046872	cell|binding|ion binding|intracellular|protein binding|cation binding|metal ion binding	-	-	-	-	1:42430329-42456267:-	2	0	1	10	5	16	0.0326822	0	0.0151769	0.145507	0.0791874	0.198163	0.015953	0.140952	-3.1433	6.4e-05	DOWN
ENSG00000144824	PHLDB2	pleckstrin homology like domain family B member 2 [Source:HGNC Symbol;Acc:HGNC:29573]	GO:0040011|GO:0032502|GO:0005623|GO:0016020|GO:0009987|GO:0030054|GO:0050896|GO:0005488|GO:0040013|GO:0045178|GO:0030055|GO:0048523|GO:0050794|GO:0040012|GO:0043229|GO:0006950|GO:0044089|GO:0048870|GO:0009653|GO:0016043|GO:0007155|GO:0071944|GO:0009605|GO:0031252|GO:0031224|GO:0050793|GO:0005622|GO:0005515|GO:0005886|GO:0048856|GO:0048646|GO:0045595|GO:0009888|GO:0048468|GO:0051130|GO:0005938|GO:…	locomotion|developmental process|cell|membrane|cellular process|cell junction|response to stimulus|binding|negative regulation of locomotion|basal part of cell|cell-substrate junction|negative regulation of cellular process|regulation of cellular process|regulation of locomotion|intracellular organelle|response to stress|positive regulation of cellular component biogenesis|cell motility|anatomica…	-	-	-	-	3:111732497-111976517:+	329	369	291	3059	2919	3284	0.642407	0.606817	0.52785	5.31706	5.52266	4.85888	0.592358	5.23287	-3.14306	1.77e-111	DOWN
ENSG00000231551	AC245100.4	phosphodiesterase 4D interacting protein (PDE4DIP) pseudogene	-	-	-	-	-	-	1:148402516-148432545:+	0	2	2	9	13	14	0	0.0222672	0.0245606	0.105904	0.166504	0.140232	0.0156093	0.137547	-3.13945	9.23e-06	DOWN
ENSG00000163347	CLDN1	claudin 1 [Source:HGNC Symbol;Acc:HGNC:2032]	GO:0040011|GO:0032502|GO:0005198|GO:0005623|GO:0016020|GO:0009987|GO:0030054|GO:0005488|GO:0004872|GO:0045177|GO:0005911|GO:0016043|GO:0007155|GO:0071944|GO:0031224|GO:0005515|GO:0005886|GO:0048856|GO:0042802|GO:0016032|GO:0016324|GO:0007275|GO:0048513|GO:0001618|GO:0022607|GO:0098609|GO:0005887|GO:0042592|GO:0048871|GO:0031226|GO:0016328|GO:0016021|GO:0043296|GO:0050878|GO:0051701|GO:0098742|GO:…	locomotion|developmental process|structural molecule activity|cell|membrane|cellular process|cell junction|binding|receptor activity|apical part of cell|cell-cell junction|cellular component organization|cell adhesion|cell periphery|intrinsic component of membrane|protein binding|plasma membrane|anatomical structure development|identical protein binding|viral process|apical plasma membrane|multic…	K06087	claudin[-]	hsa04514|hsa04530|hsa05160|hsa04670|hsa05130	Cell adhesion molecules (CAMs) - Homo sapiens (human)|Tight junction - Homo sapiens (human)|Hepatitis C - Homo sapiens (human)|Leukocyte transendothelial migration - Homo sapiens (human)|Pathogenic Escherichia coli infection - Homo sapiens (human)	3:190305701-190322475:-	807	1138	939	8716	7932	10119	11.6708	13.8607	12.6152	112.207	111.15	110.887	12.7156	111.415	-3.13127	1.1e-129	DOWN
ENSG00000138185	ENTPD1	ectonucleoside triphosphate diphosphohydrolase 1 [Source:HGNC Symbol;Acc:HGNC:3363]	GO:0005623|GO:0016020|GO:0005576|GO:0050896|GO:0005488|GO:0003824|GO:0036094|GO:1903561|GO:0097159|GO:0006950|GO:0043167|GO:0007155|GO:0043227|GO:0071944|GO:0016787|GO:0031224|GO:0005515|GO:0005886|GO:0050817|GO:0043168|GO:0001882|GO:0031982|GO:0005887|GO:0009611|GO:0031226|GO:0070062|GO:0000166|GO:0016021|GO:0050878|GO:0035639|GO:0007596|GO:0001883|GO:0042060|GO:0032549|GO:0007599|GO:0017076|GO:…	cell|membrane|extracellular region|response to stimulus|binding|catalytic activity|small molecule binding|extracellular vesicle|organic cyclic compound binding|response to stress|ion binding|cell adhesion|membrane-bounded organelle|cell periphery|hydrolase activity|intrinsic component of membrane|protein binding|plasma membrane|coagulation|anion binding|nucleoside binding|vesicle|integral compone…	K01510	apyrase[3.6.1.5]	hsa05169|hsa00230|hsa00240	Epstein-Barr virus infection - Homo sapiens (human)|Purine metabolism - Homo sapiens (human)|Pyrimidine metabolism - Homo sapiens (human)	10:95711779-95869695:+	1	0	1	6	8	5	0.00523547	0	0.00486	0.027954	0.0405702	0.0198316	0.00336516	0.0294519	-3.12962	0.00109925	DOWN
ENSG00000204983	PRSS1	serine protease 1 [Source:HGNC Symbol;Acc:HGNC:9475]	GO:0009987|GO:0005576|GO:0008152|GO:0005488|GO:0003824|GO:1903561|GO:0006807|GO:0071704|GO:0043167|GO:0044237|GO:0016043|GO:0043227|GO:0016787|GO:0005615|GO:0072562|GO:0006725|GO:1901360|GO:0043062|GO:0044281|GO:0031982|GO:0046483|GO:0043169|GO:0008233|GO:0070062|GO:0007586|GO:0009235|GO:0019538|GO:0017171|GO:0046872|GO:0022617|GO:0006508|GO:0008236|GO:0030198|GO:0006766|GO:0004252|GO:0004175|GO:…	cellular process|extracellular region|metabolic process|binding|catalytic activity|extracellular vesicle|nitrogen compound metabolic process|organic substance metabolic process|ion binding|cellular metabolic process|cellular component organization|membrane-bounded organelle|hydrolase activity|extracellular space|blood microparticle|cellular aromatic compound metabolic process|organic cyclic compo…	K01312	trypsin[3.4.21.4]	hsa04080|hsa05164|hsa04972|hsa04974	Neuroactive ligand-receptor interaction - Homo sapiens (human)|Influenza A - Homo sapiens (human)|Pancreatic secretion - Homo sapiens (human)|Protein digestion and absorption - Homo sapiens (human)	7:142749468-142763997:+	48	48	46	479	426	407	0.511116	0.430463	0.455034	4.54038	4.39528	3.2839	0.465538	4.07319	-3.12919	7.83e-44	DOWN
ENSG00000269968	AC006064.4	novel transcript, antisense to GAPDH	-	-	-	-	-	-	12:6537794-6538370:-	0	3	0	3	9	14	0	0.331475	0	0.350377	1.14399	1.39169	0.110492	0.962017	-3.12212	0.00151804	DOWN
ENSG00000073910	FRY	FRY microtubule binding protein [Source:HGNC Symbol;Acc:HGNC:20367]	GO:0032502|GO:0005623|GO:0009987|GO:0008152|GO:0005488|GO:0009892|GO:0048523|GO:0050794|GO:0043229|GO:0071704|GO:0044237|GO:0009653|GO:0016043|GO:0030427|GO:0071944|GO:0030234|GO:0005622|GO:0048856|GO:0019222|GO:0004857|GO:0048468|GO:0005938|GO:0007275|GO:0005737|GO:0044092|GO:0050790|GO:0030030|GO:0043086|GO:0048869|GO:0030029|GO:0019538|GO:0031324|GO:0031323|GO:0006996|GO:0032268|GO:0000902|GO:…	developmental process|cell|cellular process|metabolic process|binding|negative regulation of metabolic process|negative regulation of cellular process|regulation of cellular process|intracellular organelle|organic substance metabolic process|cellular metabolic process|anatomical structure morphogenesis|cellular component organization|site of polarized growth|cell periphery|enzyme regulator activi…	-	-	-	-	13:32031300-32299122:+	3	6	2	32	28	40	0.00753597	0.0126952	0.00466759	0.0715614	0.0681554	0.0761422	0.0082996	0.071953	-3.11594	1.93e-12	DOWN
ENSG00000260923	LINC02193	long intergenic non-protein coding RNA 2193 [Source:HGNC Symbol;Acc:HGNC:53055]	-	-	-	-	-	-	16:90185997-90222678:+	1	0	1	6	7	6	0.0121651	0	0.0112927	0.0649537	0.0824938	0.0552948	0.00781926	0.0675808	-3.11151	0.00084008	DOWN
ENSG00000183914	DNAH2	dynein axonemal heavy chain 2 [Source:HGNC Symbol;Acc:HGNC:2948]	GO:0040011|GO:0032991|GO:0005623|GO:0009987|GO:0008152|GO:0005488|GO:0003824|GO:0036094|GO:0042995|GO:0097159|GO:0043229|GO:0043167|GO:0048870|GO:0016787|GO:0005622|GO:0043234|GO:0005929|GO:0001539|GO:0005930|GO:0043168|GO:0005874|GO:0001882|GO:0016817|GO:0006928|GO:0005875|GO:0000166|GO:0007017|GO:0005858|GO:0035639|GO:0001883|GO:0016818|GO:0032549|GO:0007018|GO:0030286|GO:0017076|GO:0005856|GO:…	locomotion|macromolecular complex|cell|cellular process|metabolic process|binding|catalytic activity|small molecule binding|cell projection|organic cyclic compound binding|intracellular organelle|ion binding|cell motility|hydrolase activity|intracellular|protein complex|cilium|cilium or flagellum-dependent cell motility|axoneme|anion binding|microtubule|nucleoside binding|hydrolase activity, acti…	K10408	dynein heavy chain, axonemal[-]	hsa05016	Huntington disease - Homo sapiens (human)	17:7717354-7833744:+	11	7	7	60	73	103	0.0313187	0.0167863	0.0185138	0.152069	0.201389	0.222213	0.0222063	0.191891	-3.11124	1.46e-19	DOWN
ENSG00000144481	TRPM8	transient receptor potential cation channel subfamily M member 8 [Source:HGNC Symbol;Acc:HGNC:17961]	GO:0005215|GO:0005623|GO:0016020|GO:0009987|GO:0050896|GO:0005488|GO:0022857|GO:0051606|GO:0043229|GO:0006950|GO:0042175|GO:0009628|GO:0009986|GO:0016043|GO:0043227|GO:0071944|GO:0009605|GO:0031224|GO:0005622|GO:0005789|GO:0005515|GO:0005886|GO:0012505|GO:0031090|GO:0042802|GO:0009897|GO:0006810|GO:0050877|GO:0022607|GO:0009582|GO:0043231|GO:0005737|GO:0042592|GO:0046983|GO:0019725|GO:0022891|GO:…	transporter activity|cell|membrane|cellular process|response to stimulus|binding|transmembrane transporter activity|detection of stimulus|intracellular organelle|response to stress|nuclear outer membrane-endoplasmic reticulum membrane network|response to abiotic stimulus|cell surface|cellular component organization|membrane-bounded organelle|cell periphery|response to external stimulus|intrinsic …	K04983	transient receptor potential cation channel subfamily M member 8[-]	hsa04750	Inflammatory mediator regulation of TRP channels - Homo sapiens (human)	2:233917398-234019522:+	0	1	2	12	6	9	0	0.00395082	0.00871545	0.050109	0.0272716	0.0319889	0.00422209	0.0364565	-3.11015	0.000192382	DOWN
ENSG00000258941	RP11-407N17.3	-	GO:0016020|GO:0005488|GO:0031224|GO:0005515|GO:0016021	membrane|binding|intrinsic component of membrane|protein binding|integral component of membrane	-	-	-	-	14:39233902-39350423:+	37	13	20	455	62	143	0.466378	0.138003	0.234186	5.10534	0.757227	1.36581	0.279522	2.40946	-3.10767	3.88e-07	DOWN
ENSG00000114248	LRRC31	leucine rich repeat containing 31 [Source:HGNC Symbol;Acc:HGNC:26261]	GO:0005488|GO:0005515	binding|protein binding	-	-	-	-	3:169839179-169869930:-	22	27	17	194	216	178	0.233991	0.241854	0.16797	1.83678	2.22603	1.43455	0.214605	1.83245	-3.09402	5.96e-29	DOWN
ENSG00000228561	AC026355.2	novel transcript	-	-	-	-	-	-	3:177683627-177691250:+	1	0	0	4	2	4	0.0943365	0	0	0.335797	0.182801	0.285816	0.0314455	0.268138	-3.09205	0.0220546	DOWN
ENSG00000182771	GRID1	glutamate ionotropic receptor delta type subunit 1 [Source:HGNC Symbol;Acc:HGNC:4575]	GO:0004871|GO:0005215|GO:0045202|GO:0007610|GO:0023052|GO:0005623|GO:0016020|GO:0009987|GO:0005576|GO:0030054|GO:0050896|GO:1903561|GO:0051716|GO:0004872|GO:0022857|GO:0050794|GO:0038023|GO:0043227|GO:0071944|GO:0031224|GO:0005886|GO:0097060|GO:0030594|GO:0006810|GO:0031982|GO:0045211|GO:0004888|GO:0022891|GO:0007154|GO:0035176|GO:0055085|GO:0007165|GO:0070062|GO:0016021|GO:0007166|GO:0015267|GO:…	signal transducer activity|transporter activity|synapse|behavior|signaling|cell|membrane|cellular process|extracellular region|cell junction|response to stimulus|extracellular vesicle|cellular response to stimulus|receptor activity|transmembrane transporter activity|regulation of cellular process|signaling receptor activity|membrane-bounded organelle|cell periphery|intrinsic component of membrane…	K05206	glutamate receptor delta-1 subunit[-]	hsa04080	Neuroactive ligand-receptor interaction - Homo sapiens (human)	10:85599555-86366493:-	1	0	0	2	3	5	0.00731997	0	0	0.0130279	0.0212694	0.0277275	0.00243999	0.020675	-3.08294	0.0233774	DOWN
ENSG00000162772	ATF3	activating transcription factor 3 [Source:HGNC Symbol;Acc:HGNC:785]	GO:0032502|GO:0032991|GO:0023052|GO:0005623|GO:0009987|GO:0008152|GO:0050896|GO:0001071|GO:0005488|GO:0000988|GO:0051716|GO:0097159|GO:0009892|GO:0003700|GO:0048523|GO:0008283|GO:0050794|GO:0043229|GO:0006807|GO:0006950|GO:0071704|GO:0044237|GO:0023051|GO:0000989|GO:0043227|GO:0009605|GO:0023057|GO:0009893|GO:0009058|GO:0005622|GO:0005515|GO:0043234|GO:0048856|GO:0019222|GO:0042802|GO:0008284|GO:…	developmental process|macromolecular complex|signaling|cell|cellular process|metabolic process|response to stimulus|nucleic acid binding transcription factor activity|binding|transcription factor activity, protein binding|cellular response to stimulus|organic cyclic compound binding|negative regulation of metabolic process|transcription factor activity, sequence-specific DNA binding|negative regu…	-	-	-	-	1:212565334-212620777:+	171	229	163	2787	830	1369	0.974835	1.09948	0.863225	14.1432	4.58471	5.91365	0.97918	8.21387	-3.06842	4.97e-20	DOWN
ENSG00000172367	PDZD3	PDZ domain containing 3 [Source:HGNC Symbol;Acc:HGNC:19891]	GO:0032991|GO:0023052|GO:0005623|GO:0016020|GO:0009987|GO:0008152|GO:0030054|GO:0050896|GO:0005488|GO:0051716|GO:0009892|GO:0048523|GO:0050794|GO:0035003|GO:0006807|GO:0071704|GO:0044237|GO:0045177|GO:0005911|GO:0071944|GO:0009058|GO:0030234|GO:0016247|GO:0005622|GO:0005515|GO:0005886|GO:0019222|GO:0005903|GO:0004857|GO:0006725|GO:0008022|GO:0006810|GO:1901360|GO:0034641|GO:0044281|GO:0019637|GO:…	macromolecular complex|signaling|cell|membrane|cellular process|metabolic process|cell junction|response to stimulus|binding|cellular response to stimulus|negative regulation of metabolic process|negative regulation of cellular process|regulation of cellular process|subapical complex|nitrogen compound metabolic process|organic substance metabolic process|cellular metabolic process|apical part of …	-	-	-	-	11:119185457-119190223:+	0	0	1	5	1	3	0	0	0.00443484	0.0212592	0.00462878	0.0108559	0.00147828	0.012248	-3.05055	0.04963	DOWN
ENSG00000141622	RNF165	ring finger protein 165 [Source:HGNC Symbol;Acc:HGNC:31696]	GO:0040011|GO:0032502|GO:0032991|GO:0023052|GO:0005623|GO:0009987|GO:0008152|GO:0050896|GO:0005488|GO:0003824|GO:0051716|GO:0050794|GO:0043229|GO:0006807|GO:0071704|GO:0009056|GO:0043167|GO:0044237|GO:0023051|GO:0009653|GO:0016043|GO:0043227|GO:0009605|GO:0009058|GO:0005622|GO:0005515|GO:0043234|GO:0016740|GO:0048856|GO:0019222|GO:0006935|GO:0006725|GO:0048468|GO:1901360|GO:0007275|GO:0034641|GO:…	locomotion|developmental process|macromolecular complex|signaling|cell|cellular process|metabolic process|response to stimulus|binding|catalytic activity|cellular response to stimulus|regulation of cellular process|intracellular organelle|nitrogen compound metabolic process|organic substance metabolic process|catabolic process|ion binding|cellular metabolic process|regulation of signaling|anatomi…	-	-	-	-	18:46326809-46463140:+	0	0	2	10	2	6	0	0	0.00559172	0.0267916	0.00583334	0.0136832	0.00186391	0.015436	-3.0499	0.00731927	DOWN
ENSG00000158301	GPRASP2	G protein-coupled receptor associated sorting protein 2 [Source:HGNC Symbol;Acc:HGNC:25169]	GO:0005623|GO:0005488|GO:0033218|GO:0005622|GO:0005515|GO:0042277|GO:0005737|GO:0001540	cell|binding|amide binding|intracellular|protein binding|peptide binding|cytoplasm|beta-amyloid binding	-	-	-	-	X:102712176-102717733:+	1	0	1	16	1	1	0.00692887	0	0.00643196	0.0986611	0.00671324	0.00524818	0.00445361	0.0368742	-3.04956	0.034631	DOWN
ENSG00000170909	OSCAR	osteoclast associated Ig-like receptor [Source:HGNC Symbol;Acc:HGNC:29960]	GO:0002376|GO:0005623|GO:0016020|GO:0005576|GO:0050896|GO:0005488|GO:1903561|GO:0006955|GO:0043227|GO:0071944|GO:0031224|GO:0002682|GO:0005515|GO:0005886|GO:0031982|GO:0050776|GO:0070062|GO:0016021	immune system process|cell|membrane|extracellular region|response to stimulus|binding|extracellular vesicle|immune response|membrane-bounded organelle|cell periphery|intrinsic component of membrane|regulation of immune system process|protein binding|plasma membrane|vesicle|regulation of immune response|extracellular exosome|integral component of membrane	K14377	osteoclast-associated immunoglobulin-like receptor[-]	hsa04380	Osteoclast differentiation - Homo sapiens (human)	19:54094668-54102692:-	4	7	4	33	35	65	0.0384989	0.0567442	0.0357648	0.282728	0.3264	0.474036	0.0436693	0.361055	-3.04753	8.01e-13	DOWN
ENSG00000260394	LINC02867	long intergenic non-protein coding RNA 2867 [Source:HGNC Symbol;Acc:HGNC:54519]	-	-	-	-	-	-	16:678504-679777:-	2	0	0	2	5	13	0.0567665	0	0	0.0505417	0.137542	0.279666	0.0189222	0.155917	-3.04263	0.00518457	DOWN
ENSG00000187775	DNAH17	dynein axonemal heavy chain 17 [Source:HGNC Symbol;Acc:HGNC:2946]	GO:0040011|GO:0032991|GO:0005623|GO:0009987|GO:0008152|GO:0005488|GO:0003824|GO:0036094|GO:0042995|GO:0097159|GO:0043229|GO:0043167|GO:0048870|GO:0016787|GO:0005622|GO:0043234|GO:0005929|GO:0001539|GO:0005930|GO:0043168|GO:0005874|GO:0001882|GO:0016817|GO:0006928|GO:0005875|GO:0000166|GO:0007017|GO:0005858|GO:0035639|GO:0001883|GO:0016818|GO:0032549|GO:0007018|GO:0030286|GO:0017076|GO:0005856|GO:…	locomotion|macromolecular complex|cell|cellular process|metabolic process|binding|catalytic activity|small molecule binding|cell projection|organic cyclic compound binding|intracellular organelle|ion binding|cell motility|hydrolase activity|intracellular|protein complex|cilium|cilium or flagellum-dependent cell motility|axoneme|anion binding|microtubule|nucleoside binding|hydrolase activity, acti…	K10408	dynein heavy chain, axonemal[-]	hsa05016	Huntington disease - Homo sapiens (human)	17:78423697-78577394:-	6	1	1	23	30	19	0.0170154	0.00238871	0.00263341	0.0580672	0.0824409	0.0408304	0.00734583	0.0604461	-3.04065	1.5e-07	DOWN
ENSG00000225062	CATIP-AS1	CATIP antisense RNA 1 [Source:HGNC Symbol;Acc:HGNC:41080]	-	-	-	-	-	-	2:218366665-218367835:-	1	1	0	5	4	9	0.0548816	0.0462116	0	0.244217	0.212642	0.374165	0.0336977	0.277008	-3.0392	0.00251476	DOWN
ENSG00000275476	AC009318.4	novel transcript, antisense to FAR2	-	-	-	-	-	-	12:29277397-29277882:-	1	0	0	3	1	6	0.113941	0	0	0.304237	0.110395	0.517906	0.0379805	0.310846	-3.03287	0.0483046	DOWN
ENSG00000176771	NCKAP5	NCK associated protein 5 [Source:HGNC Symbol;Acc:HGNC:29847]	-	-	-	-	-	-	2:132671799-133568463:-	6	1	1	20	32	19	0.0279768	0.00392752	0.00432987	0.0830199	0.144584	0.0671335	0.0120781	0.0982457	-3.02401	4.94e-07	DOWN
ENSG00000116852	KIF21B	kinesin family member 21B [Source:HGNC Symbol;Acc:HGNC:29442]	GO:0032991|GO:0005623|GO:0009987|GO:0008152|GO:0005488|GO:0003824|GO:0036094|GO:0097159|GO:0044877|GO:0043229|GO:0043167|GO:0016787|GO:0005622|GO:0005515|GO:0043234|GO:0043168|GO:0005874|GO:0001882|GO:0016817|GO:0005737|GO:0006928|GO:0032403|GO:0005875|GO:0008092|GO:0000166|GO:0007017|GO:0015631|GO:0005871|GO:0035639|GO:0001883|GO:0008017|GO:0016818|GO:0032549|GO:0007018|GO:0017076|GO:0005856|GO:…	macromolecular complex|cell|cellular process|metabolic process|binding|catalytic activity|small molecule binding|organic cyclic compound binding|macromolecular complex binding|intracellular organelle|ion binding|hydrolase activity|intracellular|protein binding|protein complex|anion binding|microtubule|nucleoside binding|hydrolase activity, acting on acid anhydrides|cytoplasm|movement of cell or s…	-	-	-	-	1:200969390-201023700:-	675	811	794	6397	5814	7493	2.70921	2.74143	2.96049	22.8557	22.6107	22.7884	2.80371	22.7516	-3.02056	1.31e-128	DOWN
ENSG00000121895	TMEM156	transmembrane protein 156 [Source:HGNC Symbol;Acc:HGNC:26260]	GO:0016020|GO:0031224|GO:0016021	membrane|intrinsic component of membrane|integral component of membrane	-	-	-	-	4:38966744-39032922:-	1	1	0	5	3	10	0.0148221	0.0124806	0	0.065957	0.0430683	0.112279	0.00910092	0.0737683	-3.01892	0.00351418	DOWN
ENSG00000251526	LINC02435	long intergenic non-protein coding RNA 2435 [Source:HGNC Symbol;Acc:HGNC:53366]	-	-	-	-	-	-	4:123505279-123527525:+	0	0	1	2	2	5	0	0	0.088021	0.168761	0.18374	0.359176	0.0293403	0.237226	-3.0153	0.0408917	DOWN
ENSG00000258651	SEC23A-AS1	SEC23A antisense RNA 1 [Source:HGNC Symbol;Acc:HGNC:53213]	-	-	-	-	-	-	14:39103140-39103812:+	1	0	0	3	4	2	0.110751	0	0	0.295718	0.429111	0.167774	0.036917	0.297534	-3.0107	0.0401313	DOWN
ENSG00000245888	NSMCE1-DT	NSMCE1 divergent transcript [Source:HGNC Symbol;Acc:HGNC:51368]	-	-	-	-	-	-	16:27268205-27290492:+	1	1	2	16	9	9	0.0138577	0.0116686	0.0257407	0.197322	0.120812	0.0944776	0.017089	0.137537	-3.00868	2.95e-05	DOWN
ENSG00000230107	AL022316.1	novel transcript	-	-	-	-	-	-	22:42438023-42446195:+	0	1	1	8	5	3	0	0.0815167	0.0898676	0.689205	0.468894	0.219983	0.0571281	0.459361	-3.00736	0.00614118	DOWN
ENSG00000109193	SULT1E1	sulfotransferase family 1E member 1 [Source:HGNC Symbol;Acc:HGNC:11377]	GO:0032502|GO:0005623|GO:0009987|GO:0008152|GO:0050896|GO:0005488|GO:0003824|GO:0051716|GO:0097159|GO:0050794|GO:0006807|GO:0071704|GO:0044237|GO:0042445|GO:0008289|GO:0050793|GO:0005622|GO:0005515|GO:0016740|GO:0045595|GO:0006725|GO:1901360|GO:0006082|GO:0009410|GO:0005496|GO:0034641|GO:0044281|GO:0019637|GO:0046483|GO:0045597|GO:0005737|GO:0008210|GO:0006139|GO:0055086|GO:0006629|GO:0006805|GO:…	developmental process|cell|cellular process|metabolic process|response to stimulus|binding|catalytic activity|cellular response to stimulus|organic cyclic compound binding|regulation of cellular process|nitrogen compound metabolic process|organic substance metabolic process|cellular metabolic process|hormone metabolic process|lipid binding|regulation of developmental process|intracellular|protein…	K01016	estrone sulfotransferase[2.8.2.4]	hsa00140	Steroid hormone biosynthesis - Homo sapiens (human)	4:69810780-69860152:-	2	5	5	44	29	26	0.0388402	0.0818027	0.0902188	0.76082	0.545822	0.382686	0.0702872	0.563109	-3.00208	5.27e-10	DOWN
ENSG00000124813	RUNX2	RUNX family transcription factor 2 [Source:HGNC Symbol;Acc:HGNC:10472]	GO:0032502|GO:0032991|GO:0002376|GO:0023052|GO:0005623|GO:0009987|GO:0008152|GO:0050896|GO:0001071|GO:0005488|GO:0036094|GO:0051716|GO:0097159|GO:0009892|GO:0003700|GO:0048523|GO:0044877|GO:0008283|GO:0050794|GO:0045321|GO:0043229|GO:0006807|GO:0071704|GO:0043167|GO:0044237|GO:0023051|GO:0009653|GO:0000785|GO:0007155|GO:0043227|GO:0023057|GO:0009893|GO:0009058|GO:0050793|GO:0005622|GO:0002520|GO:…	developmental process|macromolecular complex|immune system process|signaling|cell|cellular process|metabolic process|response to stimulus|nucleic acid binding transcription factor activity|binding|small molecule binding|cellular response to stimulus|organic cyclic compound binding|negative regulation of metabolic process|transcription factor activity, sequence-specific DNA binding|negative regula…	K09278	runt-related transcription factor 2[-]	hsa05202|hsa04928	Transcriptional misregulation in cancer - Homo sapiens (human)|Parathyroid hormone synthesis, secretion and action - Homo sapiens (human)	6:45328157-45664349:+	0	1	2	9	7	9	0	0.00281228	0.00620384	0.0267508	0.0226485	0.0227704	0.00300537	0.0240565	-3.00081	0.000182755	DOWN
ENSG00000225096	AL445250.1	novel transcript	-	-	-	-	-	-	6:57965630-57972218:+	1	0	0	4	3	2	0.183972	0	0	0.654859	0.534562	0.278694	0.061324	0.489372	-2.99641	0.0393029	DOWN
ENSG00000229195	AC009495.1	novel transcript	-	-	-	-	-	-	2:165794857-165846091:-	0	4	0	9	14	7	0	0.501371	0	1.19228	2.01874	0.78937	0.167124	1.33346	-2.99619	0.000487627	DOWN
ENSG00000167751	KLK2	kallikrein related peptidase 2 [Source:HGNC Symbol;Acc:HGNC:6363]	GO:0023052|GO:0005623|GO:0009987|GO:0005576|GO:0008152|GO:0050896|GO:0003824|GO:1903561|GO:0051716|GO:0050794|GO:0071704|GO:0016043|GO:0043227|GO:0016787|GO:0005622|GO:0043062|GO:0031982|GO:0008233|GO:0007154|GO:0007165|GO:0070062|GO:0019538|GO:0017171|GO:0022617|GO:0006508|GO:0008236|GO:0035556|GO:0030198|GO:0004252|GO:0004175|GO:0007264	signaling|cell|cellular process|extracellular region|metabolic process|response to stimulus|catalytic activity|extracellular vesicle|cellular response to stimulus|regulation of cellular process|organic substance metabolic process|cellular component organization|membrane-bounded organelle|hydrolase activity|intracellular|extracellular structure organization|vesicle|peptidase activity|cell communic…	K01325	tissue kallikrein[3.4.21.35]	hsa04961|hsa04614	Endocrine and other factor-regulated calcium reabsorption - Homo sapiens (human)|Renin-angiotensin system - Homo sapiens (human)	19:50861568-50880567:+	1	1	0	4	6	7	0.00319794	0.00269274	0	0.0113833	0.0185874	0.0169581	0.00196356	0.0156429	-2.99396	0.00231561	DOWN
ENSG00000225177	AL590617.2	novel transcript	-	-	-	-	-	-	6:138692548-138697288:+	67	63	68	496	539	638	1.63398	1.29398	1.54058	10.7679	12.7368	11.7899	1.48952	11.7649	-2.98157	9.75e-51	DOWN
ENSG00000160401	CFAP157	cilia and flagella associated protein 157 [Source:HGNC Symbol;Acc:HGNC:27843]	-	-	-	-	-	-	9:127706989-127716002:+	0	2	0	4	3	9	0	0.0108943	0	0.0230272	0.0187971	0.0441043	0.00363143	0.0286429	-2.97957	0.00949358	DOWN
ENSG00000157782	CABP1	calcium binding protein 1 [Source:HGNC Symbol;Acc:HGNC:1384]	GO:0045202|GO:0005623|GO:0016020|GO:0009987|GO:0005576|GO:0008152|GO:0030054|GO:0005488|GO:0033218|GO:0009892|GO:0048523|GO:0050794|GO:0060076|GO:0043229|GO:0043167|GO:0051051|GO:0051641|GO:0043227|GO:0071944|GO:1903828|GO:0005615|GO:0030234|GO:0005622|GO:0005515|GO:0005886|GO:0012505|GO:0097060|GO:0031090|GO:0019222|GO:0060341|GO:1900181|GO:0004857|GO:0042277|GO:0006810|GO:0005938|GO:0045211|GO:…	synapse|cell|membrane|cellular process|extracellular region|metabolic process|cell junction|binding|amide binding|negative regulation of metabolic process|negative regulation of cellular process|regulation of cellular process|excitatory synapse|intracellular organelle|ion binding|negative regulation of transport|cellular localization|membrane-bounded organelle|cell periphery|negative regulation o…	-	-	-	-	12:120640552-120667324:+	2	0	1	8	7	12	0.0149527	0	0.0069437	0.0532521	0.0507243	0.0679945	0.00729879	0.0573236	-2.9734	0.00013013	DOWN
ENSG00000168386	FILIP1L	filamin A interacting protein 1 like [Source:HGNC Symbol;Acc:HGNC:24589]	GO:0005623|GO:0016020|GO:0043229|GO:0043227|GO:0005622|GO:0043231|GO:0005737|GO:0005634	cell|membrane|intracellular organelle|membrane-bounded organelle|intracellular|intracellular membrane-bounded organelle|cytoplasm|nucleus	-	-	-	-	3:99830141-100114513:-	234	172	209	1747	1331	2163	0.73483	0.454899	0.609706	4.88361	4.04993	5.14689	0.599812	4.69348	-2.96808	8.34e-54	DOWN
ENSG00000261121	LINC02473	long intergenic non-protein coding RNA 2473 [Source:HGNC Symbol;Acc:HGNC:53412]	-	-	-	-	-	-	4:24659856-24671568:+	0	2	0	6	1	9	0	0.0424852	0	0.134701	0.0244429	0.171997	0.0141617	0.11038	-2.96241	0.0173759	DOWN
ENSG00000151012	SLC7A11	solute carrier family 7 member 11 [Source:HGNC Symbol;Acc:HGNC:11059]	GO:0040011|GO:0032502|GO:0005215|GO:0002376|GO:0005623|GO:0016020|GO:0009987|GO:0050896|GO:0005488|GO:0022857|GO:0043229|GO:0006950|GO:0050900|GO:0009986|GO:0048870|GO:0007155|GO:0043227|GO:0071944|GO:0031224|GO:0005622|GO:0005515|GO:0005886|GO:0012505|GO:0048856|GO:0050817|GO:0016337|GO:0009888|GO:0006810|GO:0002088|GO:0007275|GO:0048513|GO:0007420|GO:0098609|GO:0043231|GO:0010243|GO:0005737|GO:…	locomotion|developmental process|transporter activity|immune system process|cell|membrane|cellular process|response to stimulus|binding|transmembrane transporter activity|intracellular organelle|response to stress|leukocyte migration|cell surface|cell motility|cell adhesion|membrane-bounded organelle|cell periphery|intrinsic component of membrane|intracellular|protein binding|plasma membrane|endo…	K13869	solute carrier family 7 (L-type amino acid transporter), member 11[-]	hsa04216	Ferroptosis - Homo sapiens (human)	4:138164097-138242349:-	2110	2338	2070	19196	16571	17727	11.8409	11.05	10.7913	95.8936	90.1051	75.3797	11.2274	87.1261	-2.95608	6.32e-104	DOWN
ENSG00000255046	AC069185.1	novel transcript	-	-	-	-	-	-	8:11797928-11802568:-	1	0	1	7	5	5	0.0431947	0	0.0400969	0.269089	0.20921	0.163618	0.0277639	0.213972	-2.94614	0.00232149	DOWN
ENSG00000181126	HLA-V	major histocompatibility complex, class I, V (pseudogene) [Source:HGNC Symbol;Acc:HGNC:23482]	-	-	-	-	-	-	6:29790954-29797811:+	1	3	0	6	10	16	0.00797459	0.0201444	0	0.0425791	0.0772487	0.0966559	0.00937299	0.0721612	-2.94464	0.000131373	DOWN
ENSG00000120708	TGFBI	transforming growth factor beta induced [Source:HGNC Symbol;Acc:HGNC:11771]	GO:0032502|GO:0031012|GO:0005623|GO:0016020|GO:0009987|GO:0005576|GO:0008152|GO:0050896|GO:0005488|GO:0005604|GO:1903561|GO:0050840|GO:0048523|GO:0044877|GO:0008283|GO:0050794|GO:0043229|GO:0005578|GO:0071704|GO:0044237|GO:0009653|GO:0016043|GO:0007155|GO:0043227|GO:0071944|GO:0005615|GO:0005622|GO:0005515|GO:0005886|GO:0012505|GO:0048856|GO:0048646|GO:0048514|GO:0009888|GO:0001568|GO:0007275|GO:…	developmental process|extracellular matrix|cell|membrane|cellular process|extracellular region|metabolic process|response to stimulus|binding|basement membrane|extracellular vesicle|extracellular matrix binding|negative regulation of cellular process|macromolecular complex binding|cell proliferation|regulation of cellular process|intracellular organelle|proteinaceous extracellular matrix|organic …	-	-	-	-	5:136028895-136063818:+	16	2	1	47	46	74	0.0588873	0.00619965	0.00341738	0.153982	0.164039	0.206368	0.0228348	0.174796	-2.93637	5.89e-08	DOWN
ENSG00000100365	NCF4	neutrophil cytosolic factor 4 [Source:HGNC Symbol;Acc:HGNC:7662]	GO:0032991|GO:0002376|GO:0023052|GO:0005623|GO:0016020|GO:0009987|GO:0008152|GO:0050896|GO:0005488|GO:0051716|GO:0050794|GO:0019882|GO:0043229|GO:0043167|GO:0006955|GO:0016043|GO:0043227|GO:0008289|GO:0071944|GO:0009893|GO:0031224|GO:0030234|GO:0005622|GO:0005515|GO:0005886|GO:0043234|GO:0012505|GO:0031090|GO:0019222|GO:0019884|GO:0098797|GO:0043168|GO:0008047|GO:0005543|GO:0031982|GO:0005887|GO:…	macromolecular complex|immune system process|signaling|cell|membrane|cellular process|metabolic process|response to stimulus|binding|cellular response to stimulus|regulation of cellular process|antigen processing and presentation|intracellular organelle|ion binding|immune response|cellular component organization|membrane-bounded organelle|lipid binding|cell periphery|positive regulation of metabo…	K08012	neutrophil cytosolic factor 4[-]	hsa04145|hsa04380|hsa05140|hsa04670	Phagosome - Homo sapiens (human)|Osteoclast differentiation - Homo sapiens (human)|Leishmaniasis - Homo sapiens (human)|Leukocyte transendothelial migration - Homo sapiens (human)	22:36860988-36878015:+	1	0	0	3	2	4	0.0243623	0	0	0.0650501	0.0472083	0.0738117	0.00812077	0.0620234	-2.93312	0.0358197	DOWN
ENSG00000125207	PIWIL1	piwi like RNA-mediated gene silencing 1 [Source:HGNC Symbol;Acc:HGNC:9007]	GO:0032502|GO:0032991|GO:0000003|GO:0005623|GO:0009987|GO:0022414|GO:0008152|GO:0005488|GO:0097159|GO:0009892|GO:0050794|GO:0043229|GO:0006807|GO:0044702|GO:0051321|GO:0071704|GO:0019953|GO:0044237|GO:0003006|GO:0043227|GO:0032504|GO:0009058|GO:0005622|GO:0005515|GO:0043234|GO:0048856|GO:0048609|GO:0019222|GO:0007049|GO:0006725|GO:0048468|GO:1901360|GO:0007275|GO:0003676|GO:0034641|GO:0046483|GO:…	developmental process|macromolecular complex|reproduction|cell|cellular process|reproductive process|metabolic process|binding|organic cyclic compound binding|negative regulation of metabolic process|regulation of cellular process|intracellular organelle|nitrogen compound metabolic process|single organism reproductive process|meiotic cell cycle|organic substance metabolic process|sexual reproduct…	-	-	-	-	12:130337887-130372637:+	1	3	0	9	14	7	0.00861608	0.0217648	0	0.0690101	0.116846	0.0456894	0.010127	0.0771819	-2.93006	0.000273976	DOWN
ENSG00000168209	DDIT4	DNA damage inducible transcript 4 [Source:HGNC Symbol;Acc:HGNC:24944]	GO:0040011|GO:0032502|GO:0002376|GO:0023052|GO:0005623|GO:0009987|GO:0008152|GO:0050896|GO:0005488|GO:0051716|GO:0009892|GO:0048523|GO:0008283|GO:0050794|GO:0043229|GO:0006807|GO:0006950|GO:0071704|GO:0009056|GO:0009628|GO:0044237|GO:0048870|GO:0023051|GO:0016043|GO:0051707|GO:0043227|GO:0009607|GO:0009605|GO:0023057|GO:0009058|GO:0005622|GO:0005515|GO:0048856|GO:0019222|GO:0044262|GO:0006725|GO:…	locomotion|developmental process|immune system process|signaling|cell|cellular process|metabolic process|response to stimulus|binding|cellular response to stimulus|negative regulation of metabolic process|negative regulation of cellular process|cell proliferation|regulation of cellular process|intracellular organelle|nitrogen compound metabolic process|response to stress|organic substance metabol…	K08270	DNA-damage-inducible transcript 4[-]	hsa04151|hsa05206|hsa04150|hsa04140	PI3K-Akt signaling pathway - Homo sapiens (human)|MicroRNAs in cancer - Homo sapiens (human)|mTOR signaling pathway - Homo sapiens (human)|Autophagy - animal - Homo sapiens (human)	10:72273920-72276036:+	2491	4110	2715	23428	22029	29244	45.6328	63.4106	46.2037	382.047	391.019	405.937	51.7491	393.001	-2.92493	1.07e-82	DOWN
ENSG00000109758	HGFAC	HGF activator [Source:HGNC Symbol;Acc:HGNC:4894]	GO:0005623|GO:0005576|GO:0008152|GO:0005488|GO:0003824|GO:0043229|GO:0071704|GO:0043227|GO:0016787|GO:0005615|GO:0005622|GO:0005515|GO:0012505|GO:0043231|GO:0008233|GO:0005737|GO:0005783|GO:0019538|GO:0017171|GO:0005791|GO:0006508|GO:0008236|GO:0004252|GO:0004175	cell|extracellular region|metabolic process|binding|catalytic activity|intracellular organelle|organic substance metabolic process|membrane-bounded organelle|hydrolase activity|extracellular space|intracellular|protein binding|endomembrane system|intracellular membrane-bounded organelle|peptidase activity|cytoplasm|endoplasmic reticulum|protein metabolic process|serine hydrolase activity|rough en…	-	-	-	-	4:3441887-3449495:+	1	2	1	4	9	20	0.0142207	0.0239484	0.0132009	0.0506196	0.123976	0.215447	0.0171233	0.130014	-2.92464	0.000324374	DOWN
ENSG00000267649	AC010327.5	novel transcript	-	-	-	-	-	-	19:55216660-55221616:+	1	3	7	25	32	30	0.0345019	0.0871543	0.224289	0.767618	1.06947	0.784093	0.115315	0.873727	-2.9216	9.29e-10	DOWN
ENSG00000250522	AC004066.1	novel transcript	-	-	-	-	-	-	4:105540190-105552355:-	0	0	2	3	7	6	0	0	0.179825	0.258495	0.656489	0.440039	0.0599415	0.451674	-2.91365	0.00600335	DOWN
ENSG00000163993	S100P	S100 calcium binding protein P [Source:HGNC Symbol;Acc:HGNC:10504]	GO:0040011|GO:0005623|GO:0016020|GO:0009987|GO:0005576|GO:0050896|GO:0005488|GO:1903561|GO:0042995|GO:0043229|GO:0043167|GO:0048870|GO:0043227|GO:0071944|GO:0005622|GO:0005515|GO:0005886|GO:0005102|GO:0031982|GO:0043231|GO:0043169|GO:0005737|GO:0006928|GO:0048306|GO:0016477|GO:0070062|GO:0031253|GO:0010033|GO:0090132|GO:0046872|GO:0031528|GO:0001667|GO:0005902|GO:0005634|GO:0050786|GO:0000287|GO:…	locomotion|cell|membrane|cellular process|extracellular region|response to stimulus|binding|extracellular vesicle|cell projection|intracellular organelle|ion binding|cell motility|membrane-bounded organelle|cell periphery|intracellular|protein binding|plasma membrane|receptor binding|vesicle|intracellular membrane-bounded organelle|cation binding|cytoplasm|movement of cell or subcellular componen…	-	-	-	-	4:6693069-6697170:+	622	809	750	5424	5005	7090	21.6295	23.693	24.2281	167.901	168.639	186.818	23.1835	174.453	-2.91166	1.1e-110	DOWN
ENSG00000151790	TDO2	tryptophan 2,3-dioxygenase [Source:HGNC Symbol;Acc:HGNC:11708]	GO:0005623|GO:0009987|GO:0008152|GO:0005488|GO:0003824|GO:0036094|GO:0097159|GO:0016491|GO:0006807|GO:0071704|GO:0009056|GO:0043167|GO:0044237|GO:0019825|GO:0005622|GO:0005515|GO:0006575|GO:0006725|GO:0051213|GO:1901360|GO:0006082|GO:0034641|GO:0043168|GO:0016701|GO:0044281|GO:0046483|GO:0043169|GO:0005737|GO:0006520|GO:0043177|GO:0051186|GO:0042180|GO:0006790|GO:0055114|GO:0005829|GO:0046872|GO:…	cell|cellular process|metabolic process|binding|catalytic activity|small molecule binding|organic cyclic compound binding|oxidoreductase activity|nitrogen compound metabolic process|organic substance metabolic process|catabolic process|ion binding|cellular metabolic process|oxygen binding|intracellular|protein binding|cellular modified amino acid metabolic process|cellular aromatic compound metab…	K00453	tryptophan 2,3-dioxygenase[1.13.11.11]	hsa01100|hsa00380	Metabolic pathways - Homo sapiens (human)|Tryptophan metabolism - Homo sapiens (human)	4:155854738-155920406:+	0	2	0	4	7	3	0	0.0138628	0	0.0293017	0.0558216	0.0187053	0.00462093	0.0346095	-2.90491	0.0166148	DOWN
ENSG00000166750	SLFN5	schlafen family member 5 [Source:HGNC Symbol;Acc:HGNC:28286]	GO:0032502|GO:0005623|GO:0009987|GO:0005488|GO:0036094|GO:0097159|GO:0043229|GO:0043167|GO:0043227|GO:0005622|GO:0043168|GO:0001882|GO:0043231|GO:0000166|GO:0048869|GO:0035639|GO:0001883|GO:0032549|GO:0017076|GO:0030154|GO:0005634|GO:0005524|GO:0030554	developmental process|cell|cellular process|binding|small molecule binding|organic cyclic compound binding|intracellular organelle|ion binding|membrane-bounded organelle|intracellular|anion binding|nucleoside binding|intracellular membrane-bounded organelle|nucleotide binding|cellular developmental process|purine ribonucleoside triphosphate binding|purine nucleoside binding|ribonucleoside binding…	-	-	-	-	17:35243036-35273655:+	297	385	415	2878	2516	3345	1.24769	1.36215	1.61957	10.7626	10.2414	10.6479	1.4098	10.5506	-2.90376	1.97e-88	DOWN
ENSG00000229388	LINC01715	long intergenic non-protein coding RNA 1715 [Source:HGNC Symbol;Acc:HGNC:52502]	-	-	-	-	-	-	1:28643228-28648581:+	1	0	1	5	4	8	0.042207	0	0.0391801	0.187817	0.163533	0.255784	0.027129	0.202378	-2.89914	0.00363748	DOWN
ENSG00000276097	AC006538.3	novel transcript, sense intronic to GNG7	-	-	-	-	-	-	19:2700689-2701266:-	1	0	0	3	1	5	0.0958054	0	0	0.255811	0.0928238	0.362904	0.0319351	0.23718	-2.89276	0.0460007	DOWN
ENSG00000180061	TMEM150B	transmembrane protein 150B [Source:HGNC Symbol;Acc:HGNC:34415]	GO:0005623|GO:0016020|GO:0009987|GO:0008152|GO:0050794|GO:0043229|GO:0009056|GO:0044237|GO:0006914|GO:0043227|GO:0031224|GO:0005622|GO:0019222|GO:0010506|GO:0043231|GO:0005737|GO:0016021|GO:0031323|GO:0005773|GO:0000323|GO:0005764	cell|membrane|cellular process|metabolic process|regulation of cellular process|intracellular organelle|catabolic process|cellular metabolic process|autophagy|membrane-bounded organelle|intrinsic component of membrane|intracellular|regulation of metabolic process|regulation of autophagy|intracellular membrane-bounded organelle|cytoplasm|integral component of membrane|regulation of cellular metabo…	-	-	-	-	19:55312801-55334048:-	1	8	11	43	44	69	0.0200201	0.134842	0.20452	0.766118	0.853296	1.04643	0.119794	0.888615	-2.891	1.04e-12	DOWN
ENSG00000204442	FAM155A	family with sequence similarity 155 member A [Source:HGNC Symbol;Acc:HGNC:33877]	GO:0016020|GO:0031224|GO:0016021	membrane|intrinsic component of membrane|integral component of membrane	-	-	-	-	13:107163510-107866735:-	0	2	0	5	2	8	0	0.0109673	0	0.0289798	0.0126196	0.0394671	0.00365577	0.0270222	-2.8859	0.0153206	DOWN
ENSG00000232628	AC092809.2	novel transcript	-	-	-	-	-	-	1:224208747-224213279:-	3	0	0	9	9	7	0.17263	0	0	0.461048	0.501833	0.305245	0.0575434	0.422708	-2.87694	0.000364042	DOWN
ENSG00000198221	AFDN-DT	AFDN divergent transcript [Source:HGNC Symbol;Acc:HGNC:21236]	-	-	-	-	-	-	6:167823876-167826709:-	0	0	4	9	8	15	0	0	0.0753275	0.162405	0.157126	0.230405	0.0251092	0.183312	-2.86801	0.000117898	DOWN
ENSG00000178776	C5orf46	chromosome 5 open reading frame 46 [Source:HGNC Symbol;Acc:HGNC:33768]	GO:0005576|GO:1903561|GO:0043227|GO:0031982|GO:0070062	extracellular region|extracellular vesicle|membrane-bounded organelle|vesicle|extracellular exosome	-	-	-	-	5:147880726-147906538:-	3	0	0	5	3	19	0.110199	0	0	0.163514	0.106771	0.528871	0.0367331	0.266385	-2.85836	0.00415934	DOWN
ENSG00000163359	COL6A3	collagen type VI alpha 3 chain [Source:HGNC Symbol;Acc:HGNC:2213]	GO:0040011|GO:0032502|GO:0031012|GO:0032991|GO:0005623|GO:0016020|GO:0009987|GO:0005576|GO:0008152|GO:0050896|GO:0005488|GO:1903561|GO:0005589|GO:0009892|GO:0048523|GO:0050794|GO:0043229|GO:0005578|GO:0071704|GO:0009056|GO:0044237|GO:0009653|GO:0016043|GO:0007155|GO:0043227|GO:0071944|GO:0009605|GO:0005615|GO:0030234|GO:0005622|GO:0005515|GO:0005886|GO:0043234|GO:0012505|GO:0048856|GO:0019222|GO:…	locomotion|developmental process|extracellular matrix|macromolecular complex|cell|membrane|cellular process|extracellular region|metabolic process|response to stimulus|binding|extracellular vesicle|collagen type VI trimer|negative regulation of metabolic process|negative regulation of cellular process|regulation of cellular process|intracellular organelle|proteinaceous extracellular matrix|organi…	K06238	collagen, type VI, alpha[-]	hsa05165|hsa04151|hsa04510|hsa04974|hsa04512	Human papillomavirus infection - Homo sapiens (human)|PI3K-Akt signaling pathway - Homo sapiens (human)|Focal adhesion - Homo sapiens (human)|Protein digestion and absorption - Homo sapiens (human)|ECM-receptor interaction - Homo sapiens (human)	2:237324003-237414375:-	0	5	2	14	13	25	0	0.00896029	0.00395325	0.0265169	0.0268004	0.0403056	0.00430451	0.0312076	-2.85798	2.11e-06	DOWN
ENSG00000019102	VSIG2	V-set and immunoglobulin domain containing 2 [Source:HGNC Symbol;Acc:HGNC:17149]	GO:0005623|GO:0016020|GO:0005488|GO:0071944|GO:0031224|GO:0005515|GO:0005886|GO:0005887|GO:0031226|GO:0016021	cell|membrane|binding|cell periphery|intrinsic component of membrane|protein binding|plasma membrane|integral component of plasma membrane|intrinsic component of plasma membrane|integral component of membrane	-	-	-	-	11:124747472-124752238:-	1	0	2	8	10	5	0.0326892	0	0.06072	0.232719	0.316656	0.123824	0.0311364	0.2244	-2.8494	0.00096115	DOWN
ENSG00000186831	KRT17P2	keratin 17 pseudogene 2 [Source:HGNC Symbol;Acc:HGNC:6429]	-	-	-	-	-	-	17:18426861-18431848:+	0	2	1	8	5	9	0	0.0300726	0.0165767	0.127128	0.0864907	0.121745	0.0155497	0.111788	-2.8458	0.00115149	DOWN
ENSG00000171658	NMRAL2P	NmrA like redox sensor 2, pseudogene [Source:HGNC Symbol;Acc:HGNC:52332]	-	-	-	-	-	-	3:185959943-185980872:+	146	203	142	1206	1139	1377	1.76592	2.0679	1.59555	12.985	13.3487	12.6203	1.80979	12.9847	-2.84292	3.66e-69	DOWN
ENSG00000240875	LINC00886	long intergenic non-protein coding RNA 886 [Source:HGNC Symbol;Acc:HGNC:48572]	-	-	-	-	-	-	3:156747346-156817062:-	1	5	0	12	8	25	0.0126313	0.0531792	0	0.134897	0.0978811	0.239213	0.0219368	0.15733	-2.84237	5.96e-05	DOWN
ENSG00000233885	YEATS2-AS1	YEATS2 antisense RNA 1 [Source:HGNC Symbol;Acc:HGNC:41101]	-	-	-	-	-	-	3:183806457-183810783:-	0	3	0	10	4	7	0	0.0273582	0	0.0963877	0.0419627	0.0574312	0.00911941	0.0652606	-2.8392	0.00258263	DOWN
ENSG00000253438	PCAT1	prostate cancer associated transcript 1 [Source:HGNC Symbol;Acc:HGNC:43022]	-	-	-	-	-	-	8:126847055-127021014:+	0	2	1	5	6	11	0	0.0342095	0.018857	0.0903945	0.11807	0.169266	0.0176888	0.12591	-2.83149	0.00145471	DOWN
ENSG00000224897	POT1-AS1	POT1 antisense RNA 1 [Source:HGNC Symbol;Acc:HGNC:49459]	-	-	-	-	-	-	7:124929873-125179315:+	3	8	3	34	24	46	0.0194098	0.043592	0.0180299	0.195834	0.150466	0.225532	0.0270106	0.19061	-2.81903	1.45e-10	DOWN
ENSG00000273025	AC009690.3	novel transcript	GO:0005488|GO:0036094|GO:0097159|GO:0003676|GO:0000166	binding|small molecule binding|organic cyclic compound binding|nucleic acid binding|nucleotide binding	-	-	-	-	15:72266746-72319946:-	0	1	2	10	5	7	0	0.024515	0.0540797	0.259112	0.141013	0.154388	0.0261982	0.184838	-2.81872	0.00102251	DOWN
ENSG00000123999	INHA	inhibin subunit alpha [Source:HGNC Symbol;Acc:HGNC:6065]	GO:0032502|GO:0032991|GO:0000003|GO:0002376|GO:0023052|GO:0005623|GO:0048511|GO:0016020|GO:0009987|GO:0005576|GO:0022414|GO:0008152|GO:0050896|GO:0005488|GO:0051716|GO:0042995|GO:0002683|GO:0009892|GO:0048523|GO:0008283|GO:0050794|GO:0045321|GO:0051050|GO:0044702|GO:0071704|GO:0042698|GO:0051051|GO:0044237|GO:0051641|GO:0003006|GO:0023051|GO:0044297|GO:0071944|GO:0002262|GO:0009605|GO:0023057|GO:…	developmental process|macromolecular complex|reproduction|immune system process|signaling|cell|rhythmic process|membrane|cellular process|extracellular region|reproductive process|metabolic process|response to stimulus|binding|cellular response to stimulus|cell projection|negative regulation of immune system process|negative regulation of metabolic process|negative regulation of cellular process|…	K05500	inhibin, alpha[-]	hsa04060	Cytokine-cytokine receptor interaction - Homo sapiens (human)	2:219569162-219575713:+	0	3	2	9	11	16	0	0.0662009	0.0486795	0.209904	0.279256	0.317642	0.0382935	0.268934	-2.81208	3.12e-05	DOWN
ENSG00000187848	P2RX2	purinergic receptor P2X 2 [Source:HGNC Symbol;Acc:HGNC:15459]	GO:0032502|GO:0032991|GO:0004871|GO:0005215|GO:0007610|GO:0023052|GO:0005623|GO:0016020|GO:0009987|GO:0050896|GO:0005488|GO:0036094|GO:0051716|GO:0097159|GO:0004872|GO:0022857|GO:0051606|GO:0050794|GO:0043229|GO:0051050|GO:0006950|GO:0043167|GO:0009628|GO:0051641|GO:0045177|GO:0038023|GO:0023051|GO:0016043|GO:0043227|GO:0044708|GO:0071944|GO:0031224|GO:0005622|GO:0005515|GO:0005886|GO:0043234|GO:…	developmental process|macromolecular complex|signal transducer activity|transporter activity|behavior|signaling|cell|membrane|cellular process|response to stimulus|binding|small molecule binding|cellular response to stimulus|organic cyclic compound binding|receptor activity|transmembrane transporter activity|detection of stimulus|regulation of cellular process|intracellular organelle|positive reg…	K05216	P2X purinoceptor 2[-]	hsa04080|hsa04020|hsa04742	Neuroactive ligand-receptor interaction - Homo sapiens (human)|Calcium signaling pathway - Homo sapiens (human)|Taste transduction - Homo sapiens (human)	12:132618780-132622386:+	0	0	3	8	5	10	0	0	0.0349488	0.0893125	0.0607629	0.0950331	0.0116496	0.0817028	-2.81011	0.00109242	DOWN
ENSG00000232324	AC008440.10	-	-	-	-	-	-	-	19:53864763-53866140:+	3	0	1	8	10	14	0.299225	0	0.0926203	0.710316	0.966514	1.05818	0.130615	0.911671	-2.80319	6.21e-05	DOWN
ENSG00000227634	LINC01714	long intergenic non-protein coding RNA 1714 [Source:HGNC Symbol;Acc:HGNC:52501]	-	-	-	-	-	-	1:8202429-8215210:+	2	4	3	24	21	20	0.0960891	0.161901	0.13391	1.02667	0.977849	0.728257	0.130633	0.910926	-2.80181	3.41e-08	DOWN
ENSG00000167103	PIP5KL1	phosphatidylinositol-4-phosphate 5-kinase like 1 [Source:HGNC Symbol;Acc:HGNC:28711]	GO:0005623|GO:0016020|GO:0009987|GO:0008152|GO:0005488|GO:0003824|GO:0036094|GO:0042995|GO:0097159|GO:0071704|GO:0043167|GO:0044237|GO:0005622|GO:0005515|GO:0016740|GO:0044255|GO:0043168|GO:0001882|GO:0016772|GO:0019637|GO:0005737|GO:0006629|GO:0000166|GO:0046486|GO:0035639|GO:0001883|GO:0032549|GO:0016301|GO:0006796|GO:0017076|GO:0030258|GO:0016773|GO:0006644|GO:0005524|GO:0030554|GO:0016310|GO:…	cell|membrane|cellular process|metabolic process|binding|catalytic activity|small molecule binding|cell projection|organic cyclic compound binding|organic substance metabolic process|ion binding|cellular metabolic process|intracellular|protein binding|transferase activity|cellular lipid metabolic process|anion binding|nucleoside binding|transferase activity, transferring phosphorus-containing gro…	K13712	phosphatidylinositol-4-phosphate 5-kinase-like protein 1[2.7.1.68]	hsa01100|hsa04144|hsa00562	Metabolic pathways - Homo sapiens (human)|Endocytosis - Homo sapiens (human)|Inositol phosphate metabolism - Homo sapiens (human)	9:127920879-127930797:-	21	28	19	158	163	178	0.16196	0.181872	0.13613	1.08475	1.2181	1.04024	0.159987	1.11436	-2.80019	1.81e-29	DOWN
ENSG00000255874	PRECSIT	p53 regulated carcinoma associated Stat3 activating long intergenic non-protein coding transcript [Source:HGNC Symbol;Acc:HGNC:27492]	-	-	-	-	-	-	13:110863987-110870251:-	13	17	13	94	91	135	0.114869	0.126516	0.106714	0.739408	0.779144	0.903916	0.116033	0.807489	-2.79891	2.25e-23	DOWN
ENSG00000274001	AL512506.1	novel transcript, sense intronic to CCDC122	-	-	-	-	-	-	13:43877715-43878163:-	0	1	1	3	6	5	0	0.103848	0.114486	0.329307	0.716837	0.467168	0.0727779	0.504438	-2.7931	0.0109318	DOWN
ENSG00000077984	CST7	cystatin F [Source:HGNC Symbol;Acc:HGNC:2479]	GO:0002376|GO:0005623|GO:0009987|GO:0005576|GO:0008152|GO:0050896|GO:0005488|GO:0009892|GO:0048523|GO:0050794|GO:0071704|GO:0006955|GO:0044237|GO:0030234|GO:0005622|GO:0005515|GO:0019222|GO:0004857|GO:0005737|GO:0044092|GO:0050790|GO:0043086|GO:0019538|GO:0031324|GO:0031323|GO:0032268|GO:0030414|GO:0032269|GO:0051346|GO:0006508|GO:0044267|GO:0051246|GO:0004866|GO:0010466|GO:0030162|GO:0052547|GO:…	immune system process|cell|cellular process|extracellular region|metabolic process|response to stimulus|binding|negative regulation of metabolic process|negative regulation of cellular process|regulation of cellular process|organic substance metabolic process|immune response|cellular metabolic process|enzyme regulator activity|intracellular|protein binding|regulation of metabolic process|enzyme i…	-	-	-	-	20:24949230-24959928:+	4	1	2	25	13	15	0.238114	0.0501371	0.110602	1.32476	0.749805	0.676597	0.132951	0.917054	-2.78611	2.08e-06	DOWN
ENSG00000278486	YRDCP1	yrdC N(6)-threonylcarbamoyltransferase domain containing pseudogene 1 [Source:HGNC Symbol;Acc:HGNC:39919]	-	-	-	-	-	-	9:94432631-94433273:-	2	1	0	13	2	8	0.172153	0.0725156	0	0.996331	0.166881	0.521912	0.0815563	0.561708	-2.78395	0.00424705	DOWN
ENSG00000138678	GPAT3	glycerol-3-phosphate acyltransferase 3 [Source:HGNC Symbol;Acc:HGNC:28157]	GO:0023052|GO:0005623|GO:0016020|GO:0009987|GO:0008152|GO:0050896|GO:0003824|GO:0051716|GO:0050794|GO:0043229|GO:0042175|GO:0071704|GO:0044237|GO:0023051|GO:0043227|GO:0009058|GO:0031224|GO:0005622|GO:0005789|GO:0012505|GO:0016740|GO:0031090|GO:0044255|GO:0044281|GO:0019637|GO:0043231|GO:0016746|GO:0005737|GO:0009966|GO:0010646|GO:0007154|GO:0006629|GO:0007165|GO:0005783|GO:0016021|GO:0044249|GO:…	signaling|cell|membrane|cellular process|metabolic process|response to stimulus|catalytic activity|cellular response to stimulus|regulation of cellular process|intracellular organelle|nuclear outer membrane-endoplasmic reticulum membrane network|organic substance metabolic process|cellular metabolic process|regulation of signaling|membrane-bounded organelle|biosynthetic process|intrinsic componen…	K13506	glycerol-3-phosphate O-acyltransferase 3/4[2.3.1.15]	hsa01100|hsa00564|hsa00561	Metabolic pathways - Homo sapiens (human)|Glycerophospholipid metabolism - Homo sapiens (human)|Glycerolipid metabolism - Homo sapiens (human)	4:83535914-83605875:+	102	171	133	968	884	1073	0.953838	1.34675	1.15539	8.05805	8.00992	7.60316	1.152	7.89038	-2.77596	4.81e-56	DOWN
ENSG00000178597	PSAPL1	prosaposin like 1 (gene/pseudogene) [Source:HGNC Symbol;Acc:HGNC:33131]	GO:0032502|GO:0040007|GO:0000003|GO:0023052|GO:0005623|GO:0009987|GO:0005576|GO:0022414|GO:0008152|GO:0050896|GO:0005488|GO:0051716|GO:0050794|GO:0043229|GO:0006807|GO:0044702|GO:0071704|GO:0044237|GO:0003006|GO:0043227|GO:0009893|GO:0005615|GO:0030234|GO:0048589|GO:0005622|GO:0005515|GO:0048856|GO:0019222|GO:0044255|GO:0009888|GO:0060742|GO:0007275|GO:0048513|GO:0005102|GO:0008047|GO:0035265|GO:…	developmental process|growth|reproduction|signaling|cell|cellular process|extracellular region|reproductive process|metabolic process|response to stimulus|binding|cellular response to stimulus|regulation of cellular process|intracellular organelle|nitrogen compound metabolic process|single organism reproductive process|organic substance metabolic process|cellular metabolic process|developmental p…	K12382	saposin[-]	hsa04142	Lysosome - Homo sapiens (human)	4:7432258-7434945:-	1	3	0	9	7	12	0.020601	0.0520397	0	0.165003	0.139699	0.187263	0.0242136	0.163988	-2.75971	0.000287066	DOWN
ENSG00000151303	AL136982.1	novel transcript	-	-	-	-	-	-	10:86992406-87010203:+	2	0	0	10	4	1	0.0242751	0	0	0.108077	0.0470516	0.00919813	0.00809171	0.0547755	-2.75902	0.0324238	DOWN
ENSG00000253632	AC084026.2	novel transcript	-	-	-	-	-	-	8:29527312-29530323:+	0	2	3	12	10	13	0	0.145257	0.240286	0.921163	0.835538	0.849451	0.128515	0.868717	-2.75696	3.45e-05	DOWN
ENSG00000277152	AC110048.2	novel transcript	-	-	-	-	-	-	15:66860303-66867023:+	0	3	3	16	12	13	0	0.0208128	0.0229525	0.117319	0.0957773	0.0811409	0.0145884	0.098079	-2.74912	1.31e-05	DOWN
ENSG00000108176	DNAJC12	DnaJ heat shock protein family (Hsp40) member C12 [Source:HGNC Symbol;Acc:HGNC:28908]	-	-	-	-	-	-	10:67796665-67838166:-	9	8	9	49	61	78	0.143717	0.107578	0.1335	0.696496	0.943781	0.943745	0.128265	0.861341	-2.74746	5.11e-16	DOWN
ENSG00000204706	MAMDC2-AS1	MAMDC2 antisense RNA 1 [Source:HGNC Symbol;Acc:HGNC:48719]	-	-	-	-	-	-	9:70033921-70175888:-	0	0	2	6	5	3	0	0	0.00847419	0.024359	0.0220965	0.0103667	0.00282473	0.0189407	-2.74531	0.0138613	DOWN
ENSG00000272690	LINC02018	long intergenic non-protein coding RNA 2018 [Source:HGNC Symbol;Acc:HGNC:52853]	-	-	-	-	-	-	3:75435348-75457486:+	0	0	2	5	2	8	0	0	0.0518969	0.124327	0.0541394	0.169318	0.017299	0.115928	-2.74447	0.0157328	DOWN
ENSG00000130948	HSD17B3	hydroxysteroid 17-beta dehydrogenase 3 [Source:HGNC Symbol;Acc:HGNC:5212]	GO:0032502|GO:0000003|GO:0005623|GO:0016020|GO:0009987|GO:0022414|GO:0008152|GO:0003824|GO:0016491|GO:0043229|GO:0044702|GO:0042175|GO:0071704|GO:0044237|GO:0042445|GO:0003006|GO:0043227|GO:0009058|GO:0005622|GO:0005789|GO:0012505|GO:0048856|GO:0031090|GO:0008209|GO:1901360|GO:0007275|GO:0048513|GO:0044281|GO:0016614|GO:0043231|GO:0048608|GO:0005737|GO:0016229|GO:0007548|GO:0006629|GO:0005783|GO:…	developmental process|reproduction|cell|membrane|cellular process|reproductive process|metabolic process|catalytic activity|oxidoreductase activity|intracellular organelle|single organism reproductive process|nuclear outer membrane-endoplasmic reticulum membrane network|organic substance metabolic process|cellular metabolic process|hormone metabolic process|developmental process involved in repro…	K10207	testosterone 17beta-dehydrogenase (NADP+)[1.1.1.64]	hsa01100|hsa00140	Metabolic pathways - Homo sapiens (human)|Steroid hormone biosynthesis - Homo sapiens (human)	9:96235306-96302152:-	2	0	1	9	8	5	0.0438568	0	0.0203662	0.175724	0.170012	0.0831056	0.0214077	0.142947	-2.73928	0.00115807	DOWN
ENSG00000255160	AC009652.1	novel transcript	-	-	-	-	-	-	11:19299883-19308358:+	2	0	0	7	5	3	0.135489	0	0	0.422242	0.328283	0.154015	0.045163	0.301514	-2.73901	0.0101839	DOWN
ENSG00000099954	CECR2	CECR2 histone acetyl-lysine reader [Source:HGNC Symbol;Acc:HGNC:1840]	GO:0032502|GO:0032991|GO:0000003|GO:0005623|GO:0009987|GO:0022414|GO:0008152|GO:0005488|GO:0043229|GO:0006807|GO:0044702|GO:0071704|GO:0009056|GO:0019953|GO:0044237|GO:0009653|GO:0000785|GO:0016043|GO:0043227|GO:0005622|GO:0005515|GO:0043234|GO:0048856|GO:0048646|GO:0007049|GO:0000791|GO:0090102|GO:0035239|GO:0006725|GO:0009888|GO:0048468|GO:0006810|GO:0022402|GO:0035295|GO:1901360|GO:0048839|GO:…	developmental process|macromolecular complex|reproduction|cell|cellular process|reproductive process|metabolic process|binding|intracellular organelle|nitrogen compound metabolic process|single organism reproductive process|organic substance metabolic process|catabolic process|sexual reproduction|cellular metabolic process|anatomical structure morphogenesis|chromatin|cellular component organizati…	-	-	-	-	22:17359949-17558149:+	8	6	3	41	48	30	0.0275567	0.017407	0.0095983	0.125717	0.160202	0.078302	0.0181873	0.121407	-2.73885	1.3e-09	DOWN
ENSG00000250548	LINC01303	long intergenic non-protein coding RNA 1303 [Source:HGNC Symbol;Acc:HGNC:50470]	-	-	-	-	-	-	14:61556313-61570653:-	3	4	5	40	18	27	0.0301726	0.0338863	0.0467158	0.358144	0.175423	0.205777	0.0369249	0.246448	-2.73862	3.14e-08	DOWN
ENSG00000182557	SPNS3	sphingolipid transporter 3 (putative) [Source:HGNC Symbol;Acc:HGNC:28433]	GO:0040011|GO:0005215|GO:0023052|GO:0005623|GO:0016020|GO:0009987|GO:0050896|GO:0051716|GO:0050794|GO:0043229|GO:0043227|GO:0031224|GO:0005622|GO:0031090|GO:0006810|GO:0031982|GO:0043231|GO:0005774|GO:0005737|GO:0005319|GO:0007154|GO:0055085|GO:0007165|GO:0016021|GO:0010876|GO:0007186|GO:0005773|GO:0006869|GO:0046624|GO:0000323|GO:0003376|GO:0005765|GO:0005764	locomotion|transporter activity|signaling|cell|membrane|cellular process|response to stimulus|cellular response to stimulus|regulation of cellular process|intracellular organelle|membrane-bounded organelle|intrinsic component of membrane|intracellular|organelle membrane|transport|vesicle|intracellular membrane-bounded organelle|vacuolar membrane|cytoplasm|lipid transporter activity|cell communica…	-	-	-	-	17:4433688-4488208:+	2	8	3	22	31	36	0.0312079	0.105152	0.0434914	0.305658	0.468818	0.425749	0.0599503	0.400075	-2.73843	4.85e-09	DOWN
ENSG00000182352	C17orf77	chromosome 17 open reading frame 77 [Source:HGNC Symbol;Acc:HGNC:26480]	-	-	-	-	-	-	17:74584679-74594209:+	1	0	1	6	3	6	0.0173973	0	0.0161496	0.09289	0.0505508	0.079077	0.0111823	0.0741726	-2.72967	0.00624515	DOWN
ENSG00000010671	BTK	Bruton tyrosine kinase [Source:HGNC Symbol;Acc:HGNC:1133]	GO:0032502|GO:0002376|GO:0023052|GO:0005623|GO:0016020|GO:0009987|GO:0008152|GO:0050896|GO:0005488|GO:0003824|GO:0036094|GO:0051716|GO:0019898|GO:0097159|GO:0008283|GO:0050794|GO:0045321|GO:0043229|GO:0006807|GO:0006950|GO:0071704|GO:0043167|GO:0006955|GO:0044237|GO:0043227|GO:0008289|GO:0071944|GO:0009893|GO:0009058|GO:0002684|GO:0050793|GO:0005622|GO:0002682|GO:0002520|GO:0005515|GO:0005886|GO:…	developmental process|immune system process|signaling|cell|membrane|cellular process|metabolic process|response to stimulus|binding|catalytic activity|small molecule binding|cellular response to stimulus|extrinsic component of membrane|organic cyclic compound binding|cell proliferation|regulation of cellular process|leukocyte activation|intracellular organelle|nitrogen compound metabolic process|…	K07370	Bruton agammaglobulinemia tyrosine kinase[2.7.10.2]	hsa05169|hsa04380|hsa04611|hsa04064|hsa04664|hsa04662|hsa05340	Epstein-Barr virus infection - Homo sapiens (human)|Osteoclast differentiation - Homo sapiens (human)|Platelet activation - Homo sapiens (human)|NF-kappa B signaling pathway - Homo sapiens (human)|Fc epsilon RI signaling pathway - Homo sapiens (human)|B cell receptor signaling pathway - Homo sapiens (human)|Primary immunodeficiency - Homo sapiens (human)	X:101349447-101390796:-	1	0	1	1	6	8	0.00815425	0	0.00756947	0.00725999	0.047395	0.0494167	0.00524124	0.0346906	-2.72656	0.0152604	DOWN
ENSG00000111452	ADGRD1	adhesion G protein-coupled receptor D1 [Source:HGNC Symbol;Acc:HGNC:19893]	GO:0004871|GO:0023052|GO:0005623|GO:0016020|GO:0009987|GO:0008152|GO:0050896|GO:0051716|GO:0004872|GO:0050794|GO:0006807|GO:0071704|GO:0044237|GO:0038023|GO:0071944|GO:0009893|GO:0009058|GO:0031224|GO:0005886|GO:0019222|GO:0006725|GO:1901360|GO:0034641|GO:0044281|GO:0019637|GO:0031325|GO:0046483|GO:0004888|GO:0006139|GO:0043085|GO:0055086|GO:0007154|GO:0007165|GO:0050790|GO:0016021|GO:0044249|GO:…	signal transducer activity|signaling|cell|membrane|cellular process|metabolic process|response to stimulus|cellular response to stimulus|receptor activity|regulation of cellular process|nitrogen compound metabolic process|organic substance metabolic process|cellular metabolic process|signaling receptor activity|cell periphery|positive regulation of metabolic process|biosynthetic process|intrinsic…	-	-	-	-	12:130953907-131141469:+	1	3	3	20	19	7	0.00254799	0.00643641	0.00709814	0.045351	0.0468954	0.0135115	0.00536085	0.0352526	-2.7172	9e-05	DOWN
ENSG00000271992	AL354872.1	novel transcript	-	-	-	-	-	-	1:70445071-70445536:+	4	4	3	22	29	25	0.475205	0.400236	0.331038	2.32654	3.33818	2.25045	0.40216	2.63839	-2.71382	9.01e-09	DOWN
ENSG00000148948	LRRC4C	leucine rich repeat containing 4C [Source:HGNC Symbol;Acc:HGNC:29317]	GO:0032502|GO:0045202|GO:0023052|GO:0005623|GO:0016020|GO:0009987|GO:0005576|GO:0008152|GO:0030054|GO:0050896|GO:0005488|GO:0051716|GO:0009892|GO:0048523|GO:0050794|GO:0071704|GO:0044237|GO:0023051|GO:0009653|GO:0016043|GO:0071944|GO:0023057|GO:0031224|GO:0005615|GO:0030234|GO:0050793|GO:0005622|GO:0005515|GO:0005886|GO:0048856|GO:0097060|GO:0019222|GO:0051726|GO:0007049|GO:0004857|GO:0045595|GO:…	developmental process|synapse|signaling|cell|membrane|cellular process|extracellular region|metabolic process|cell junction|response to stimulus|binding|cellular response to stimulus|negative regulation of metabolic process|negative regulation of cellular process|regulation of cellular process|organic substance metabolic process|cellular metabolic process|regulation of signaling|anatomical struct…	K07523	netrin-G1 ligand[-]	hsa04514|hsa04360	Cell adhesion molecules (CAMs) - Homo sapiens (human)|Axon guidance - Homo sapiens (human)	11:40114203-41459773:-	2	4	11	39	36	43	0.00831353	0.0140075	0.0424861	0.144343	0.145032	0.135469	0.0216024	0.141615	-2.71271	1.22e-10	DOWN
ENSG00000163520	FBLN2	fibulin 2 [Source:HGNC Symbol;Acc:HGNC:3601]	GO:0031012|GO:0005198|GO:0009987|GO:0005576|GO:0005488|GO:1903561|GO:0005201|GO:0050840|GO:0050794|GO:0005578|GO:0043167|GO:0016043|GO:0007155|GO:0043227|GO:0005515|GO:0043062|GO:0030155|GO:0031982|GO:0043169|GO:0031589|GO:0070062|GO:0045785|GO:0046872|GO:0010810|GO:0030198|GO:0010811|GO:0005509	extracellular matrix|structural molecule activity|cellular process|extracellular region|binding|extracellular vesicle|extracellular matrix structural constituent|extracellular matrix binding|regulation of cellular process|proteinaceous extracellular matrix|ion binding|cellular component organization|cell adhesion|membrane-bounded organelle|protein binding|extracellular structure organization|regu…	-	-	-	-	3:13549131-13638422:+	0	2	0	4	3	6	0	0.0139436	0	0.0294726	0.0240585	0.0376349	0.00464788	0.0303887	-2.70889	0.0171278	DOWN
ENSG00000261790	AC005606.2	novel transcript	-	-	-	-	-	-	16:1984877-1990357:-	0	0	3	5	4	13	0	0	0.133101	0.21261	0.185121	0.470533	0.044367	0.289421	-2.70561	0.00398995	DOWN
ENSG00000062038	CDH3	cadherin 3 [Source:HGNC Symbol;Acc:HGNC:1762]	GO:0032502|GO:0023052|GO:0005623|GO:0016020|GO:0009987|GO:0008152|GO:0030054|GO:0050896|GO:0005488|GO:0051716|GO:0008283|GO:0050794|GO:0051050|GO:0006950|GO:0071704|GO:0043167|GO:0044237|GO:0051641|GO:0023051|GO:0005911|GO:0016043|GO:0043473|GO:0007155|GO:0071944|GO:0009893|GO:0009058|GO:0031224|GO:0050793|GO:0005622|GO:0005886|GO:0048856|GO:0019222|GO:0060341|GO:0008284|GO:0001818|GO:0042127|GO:…	developmental process|signaling|cell|membrane|cellular process|metabolic process|cell junction|response to stimulus|binding|cellular response to stimulus|cell proliferation|regulation of cellular process|positive regulation of transport|response to stress|organic substance metabolic process|ion binding|cellular metabolic process|cellular localization|regulation of signaling|cell-cell junction|cel…	K06796	cadherin 3, type 1, P-cadherin[-]	hsa04514	Cell adhesion molecules (CAMs) - Homo sapiens (human)	16:68636189-68722616:+	0	0	2	8	2	4	0	0	0.0109355	0.0419121	0.0114081	0.0178369	0.00364518	0.023719	-2.70198	0.0208819	DOWN
ENSG00000233452	STXBP5-AS1	STXBP5 antisense RNA 1 [Source:HGNC Symbol;Acc:HGNC:44183]	-	-	-	-	-	-	6:146841901-147204614:-	0	2	0	2	4	7	0	0.0118089	0	0.0124802	0.0271692	0.0371845	0.00393631	0.0256113	-2.70187	0.0234436	DOWN
ENSG00000253227	AC090192.2	novel transcript	-	-	-	-	-	-	8:124271683-124277584:+	1	3	0	14	6	6	0.100137	0.252952	0	1.24764	0.582025	0.455158	0.117696	0.761606	-2.69398	0.00155741	DOWN
ENSG00000234203	AC004771.1	novel transcript, antisense to CAMTA2	-	-	-	-	-	-	17:4972851-4974681:+	1	3	0	9	9	8	0.12614	0.318639	0	1.01031	1.09969	0.76444	0.14826	0.958147	-2.69212	0.00046308	DOWN
ENSG00000143595	AQP10	aquaporin 10 [Source:HGNC Symbol;Acc:HGNC:16029]	GO:0005215|GO:0005623|GO:0016020|GO:0009987|GO:0050896|GO:0022857|GO:0071944|GO:0031224|GO:0005886|GO:0006810|GO:0022891|GO:0055085|GO:0016021|GO:0009636|GO:0071918|GO:0005372|GO:0015267|GO:0042886|GO:0006811|GO:0015168|GO:0008643|GO:0042044|GO:0034220|GO:0015204|GO:0015840|GO:0015791|GO:0015793|GO:0015166|GO:0015250|GO:0015254|GO:0006833	transporter activity|cell|membrane|cellular process|response to stimulus|transmembrane transporter activity|cell periphery|intrinsic component of membrane|plasma membrane|transport|substrate-specific transmembrane transporter activity|transmembrane transport|integral component of membrane|response to toxic substance|urea transmembrane transport|water transmembrane transporter activity|channel act…	-	-	-	-	1:154321090-154325325:+	3	0	0	6	9	7	0.0386749	0	0	0.0688563	0.112427	0.0683851	0.0128916	0.0832229	-2.69054	0.00130942	DOWN
ENSG00000234841	AC017007.2	TAF4b RNA polymerase II, TATA box binding protein (TBP)-associated factor, 105kDa (TAF4B) pseudogene	-	-	-	-	-	-	4:112826307-112827607:+	0	2	3	11	11	11	0	0.0716795	0.118573	0.416667	0.453549	0.354665	0.0634176	0.408294	-2.68665	6.19e-05	DOWN
ENSG00000167767	KRT80	keratin 80 [Source:HGNC Symbol;Acc:HGNC:27056]	GO:0005198|GO:0005623|GO:0005488|GO:0043229|GO:0005622|GO:0005515|GO:0005882|GO:0005737|GO:0045095|GO:0005856|GO:0045111	structural molecule activity|cell|binding|intracellular organelle|intracellular|protein binding|intermediate filament|cytoplasm|keratin filament|cytoskeleton|intermediate filament cytoskeleton	-	-	-	-	12:52168996-52192000:-	302	201	373	1846	1748	2540	1.8088	1.0139	2.07538	9.84226	10.1444	11.5276	1.6327	10.5047	-2.68571	1.59e-34	DOWN
ENSG00000263280	AC003965.1	novel transcript	-	-	-	-	-	-	16:2866348-2867618:-	0	0	2	3	8	2	0	0	0.154212	0.221678	0.643345	0.125768	0.0514041	0.330263	-2.68366	0.0391796	DOWN
ENSG00000280179	CU639417.5	uncharacterized CH507-42P11.6 [Source:NCBI gene (formerly Entrezgene);Acc:102724398]	-	-	-	-	-	-	21:6084364-6091407:-	6	7	8	37	54	51	0.0531085	0.0521894	0.0657881	0.291552	0.463165	0.34208	0.0570287	0.365599	-2.6805	2.7e-12	DOWN
ENSG00000122224	LY9	lymphocyte antigen 9 [Source:HGNC Symbol;Acc:HGNC:6730]	GO:0032502|GO:0002376|GO:0005623|GO:0016020|GO:0009987|GO:0050896|GO:0005488|GO:0045321|GO:0006955|GO:0009986|GO:0007155|GO:0071944|GO:0031224|GO:0002520|GO:0005515|GO:0005886|GO:0048856|GO:0045058|GO:0002250|GO:0016337|GO:0002286|GO:0007275|GO:0048513|GO:0070489|GO:0043368|GO:0001817|GO:0098609|GO:0001816|GO:0001775|GO:0002263|GO:0001819|GO:0046649|GO:0002366|GO:0048869|GO:0016021|GO:0002292|GO:…	developmental process|immune system process|cell|membrane|cellular process|response to stimulus|binding|leukocyte activation|immune response|cell surface|cell adhesion|cell periphery|intrinsic component of membrane|immune system development|protein binding|plasma membrane|anatomical structure development|T cell selection|adaptive immune response|single organismal cell-cell adhesion|T cell activat…	-	-	-	-	1:160796074-160828261:+	11	3	10	42	49	81	0.0445897	0.0102426	0.0376582	0.151555	0.19246	0.248798	0.0308302	0.197604	-2.6802	1e-11	DOWN
ENSG00000237877	LINC01473	long intergenic non-protein coding RNA 1473 [Source:HGNC Symbol;Acc:HGNC:51109]	-	-	-	-	-	-	2:186032891-186083233:-	0	2	0	6	4	2	0	0.0440714	0	0.13973	0.101397	0.0396441	0.0146905	0.0935903	-2.67148	0.0380856	DOWN
ENSG00000135069	PSAT1	phosphoserine aminotransferase 1 [Source:HGNC Symbol;Acc:HGNC:19129]	GO:0005623|GO:0009987|GO:0005576|GO:0008152|GO:0003824|GO:1903561|GO:0006807|GO:0071704|GO:0044237|GO:0043227|GO:0009058|GO:0005622|GO:0016740|GO:0006725|GO:1901360|GO:0006082|GO:0034641|GO:0044281|GO:0031982|GO:0046483|GO:0005737|GO:0006520|GO:0070062|GO:0042816|GO:0044249|GO:0005829|GO:0008483|GO:0008652|GO:0006766|GO:0004648|GO:0008615|GO:0019752|GO:0009069|GO:0006767|GO:0006563|GO:0009070|GO:…	cell|cellular process|extracellular region|metabolic process|catalytic activity|extracellular vesicle|nitrogen compound metabolic process|organic substance metabolic process|cellular metabolic process|membrane-bounded organelle|biosynthetic process|intracellular|transferase activity|cellular aromatic compound metabolic process|organic cyclic compound metabolic process|organic acid metabolic proce…	K00831	phosphoserine aminotransferase[2.6.1.52]	hsa01100|hsa01200|hsa01230|hsa00260	Metabolic pathways - Homo sapiens (human)|Carbon metabolism - Homo sapiens (human)|Biosynthesis of amino acids - Homo sapiens (human)|Glycine, serine and threonine metabolism - Homo sapiens (human)	9:78297143-78330093:+	2997	3280	3311	21084	19203	24756	62.3271	57.4487	63.9665	390.32	386.953	390.112	61.2475	389.128	-2.66752	4.7e-102	DOWN
ENSG00000078018	MAP2	microtubule associated protein 2 [Source:HGNC Symbol;Acc:HGNC:6839]	GO:0032502|GO:0032991|GO:0005198|GO:0005623|GO:0009987|GO:0005488|GO:0042995|GO:0044877|GO:0043229|GO:0009653|GO:0016043|GO:0043227|GO:0005622|GO:0005515|GO:0043234|GO:0048856|GO:0048468|GO:0007275|GO:0016358|GO:0005874|GO:0043231|GO:0005737|GO:0032403|GO:0043005|GO:0005875|GO:0005516|GO:0008092|GO:0030030|GO:0001948|GO:0048869|GO:0007017|GO:0006996|GO:0005730|GO:0015631|GO:0000902|GO:0031175|GO:…	developmental process|macromolecular complex|structural molecule activity|cell|cellular process|binding|cell projection|macromolecular complex binding|intracellular organelle|anatomical structure morphogenesis|cellular component organization|membrane-bounded organelle|intracellular|protein binding|protein complex|anatomical structure development|cell development|multicellular organism development…	-	-	-	-	2:209424058-209734118:+	132	178	206	1158	1028	1276	0.356604	0.404996	0.516994	2.78484	2.69095	2.61206	0.426198	2.69595	-2.6612	1.98e-52	DOWN
ENSG00000155792	DEPTOR	DEP domain containing MTOR interacting protein [Source:HGNC Symbol;Acc:HGNC:22953]	GO:0023052|GO:0005623|GO:0009987|GO:0008152|GO:0050896|GO:0005488|GO:0051716|GO:0009892|GO:0048523|GO:0050794|GO:0071704|GO:0044237|GO:0023051|GO:0016043|GO:0023057|GO:0005622|GO:0005515|GO:0019222|GO:0010941|GO:0032535|GO:0009966|GO:0010646|GO:0007154|GO:0044092|GO:0007165|GO:0009968|GO:0008219|GO:0050790|GO:0043086|GO:0019538|GO:0031324|GO:0031323|GO:0032268|GO:0007166|GO:0043412|GO:0036211|GO:…	signaling|cell|cellular process|metabolic process|response to stimulus|binding|cellular response to stimulus|negative regulation of metabolic process|negative regulation of cellular process|regulation of cellular process|organic substance metabolic process|cellular metabolic process|regulation of signaling|cellular component organization|negative regulation of signaling|intracellular|protein bind…	K20402	DEP domain-containing mTOR-interacting protein[-]	hsa04150|hsa04140	mTOR signaling pathway - Homo sapiens (human)|Autophagy - animal - Homo sapiens (human)	8:119873717-120050913:+	50	72	60	353	403	457	0.890887	1.08045	0.993141	5.59899	6.95763	6.17008	0.988158	6.24223	-2.65925	5e-38	DOWN
ENSG00000133067	LGR6	leucine rich repeat containing G protein-coupled receptor 6 [Source:HGNC Symbol;Acc:HGNC:19719]	GO:0040011|GO:0004871|GO:0023052|GO:0005623|GO:0016020|GO:0009987|GO:0050896|GO:0005488|GO:0051716|GO:0004872|GO:0050794|GO:0040012|GO:0043229|GO:0038023|GO:0048870|GO:0023051|GO:0040017|GO:0043227|GO:0071944|GO:0031224|GO:0005622|GO:0005515|GO:0005886|GO:0012505|GO:0031090|GO:0051272|GO:0031982|GO:2000147|GO:0005887|GO:0043231|GO:0004888|GO:0005737|GO:0006928|GO:0009966|GO:0010646|GO:0031226|GO:…	locomotion|signal transducer activity|signaling|cell|membrane|cellular process|response to stimulus|binding|cellular response to stimulus|receptor activity|regulation of cellular process|regulation of locomotion|intracellular organelle|signaling receptor activity|cell motility|regulation of signaling|positive regulation of locomotion|membrane-bounded organelle|cell periphery|intrinsic component o…	K08399	leucine-rich repeat-containing G protein-coupled receptor 6[-]	hsa04310	Wnt signaling pathway - Homo sapiens (human)	1:202193901-202319781:+	0	1	1	3	4	6	0	0.00556149	0.00613123	0.0176358	0.0255911	0.0300217	0.00389757	0.0244162	-2.64719	0.0154068	DOWN
ENSG00000183674	LINC00518	long intergenic non-protein coding RNA 518 [Source:HGNC Symbol;Acc:HGNC:28626]	-	-	-	-	-	-	6:10429255-10434874:-	0	0	2	6	1	7	0	0	0.0192082	0.0552136	0.0100191	0.0548358	0.00640272	0.0400228	-2.64407	0.0319164	DOWN
ENSG00000256967	AC018653.3	novel transcript	-	-	-	-	-	-	12:7129079-7131198:-	0	2	3	7	13	12	0	0.0628403	0.103951	0.232461	0.469891	0.339193	0.0555973	0.347182	-2.64261	0.000186783	DOWN
ENSG00000198756	COLGALT2	collagen beta(1-O)galactosyltransferase 2 [Source:HGNC Symbol;Acc:HGNC:16790]	GO:0005623|GO:0009987|GO:0008152|GO:0005488|GO:0003824|GO:0043229|GO:0016043|GO:0043227|GO:0005622|GO:0005515|GO:0012505|GO:0016740|GO:0043062|GO:0043231|GO:0005737|GO:0005783|GO:0016757|GO:0008194|GO:0016758|GO:0005788|GO:0030198|GO:0008378|GO:0035250|GO:0050211	cell|cellular process|metabolic process|binding|catalytic activity|intracellular organelle|cellular component organization|membrane-bounded organelle|intracellular|protein binding|endomembrane system|transferase activity|extracellular structure organization|intracellular membrane-bounded organelle|cytoplasm|endoplasmic reticulum|transferase activity, transferring glycosyl groups|UDP-glycosyltrans…	K11703	collagen beta-1,O-galactosyltransferase[2.4.1.50]	hsa00310|hsa00514	Lysine degradation - Homo sapiens (human)|Other types of O-glycan biosynthesis - Homo sapiens (human)	1:183929854-184037729:-	44	49	21	248	222	286	0.28245	0.264913	0.125232	1.41716	1.38084	1.39115	0.224198	1.39638	-2.63885	4.86e-25	DOWN
ENSG00000123329	ARHGAP9	Rho GTPase activating protein 9 [Source:HGNC Symbol;Acc:HGNC:14130]	GO:0023052|GO:0005623|GO:0009987|GO:0008152|GO:0050896|GO:0005488|GO:0051716|GO:0050794|GO:0043167|GO:0023051|GO:0008289|GO:0009893|GO:0030234|GO:0005622|GO:0005515|GO:0019222|GO:0043168|GO:0008047|GO:0005543|GO:0005737|GO:0009966|GO:0010646|GO:0043085|GO:0007154|GO:0007165|GO:0050790|GO:0005829|GO:0005096|GO:0051345|GO:0035091|GO:0030695|GO:0035556|GO:1902531|GO:0043087|GO:0043547|GO:1901981|GO:…	signaling|cell|cellular process|metabolic process|response to stimulus|binding|cellular response to stimulus|regulation of cellular process|ion binding|regulation of signaling|lipid binding|positive regulation of metabolic process|enzyme regulator activity|intracellular|protein binding|regulation of metabolic process|anion binding|enzyme activator activity|phospholipid binding|cytoplasm|regulatio…	-	-	-	-	12:57472255-57488814:-	16	0	7	47	47	69	0.0728799	0	0.0296185	0.190571	0.207431	0.238146	0.0341661	0.212049	-2.63376	8.25e-08	DOWN
ENSG00000255641	AC068775.1	novel protein	GO:0016020|GO:0031224|GO:0016021	membrane|intrinsic component of membrane|integral component of membrane	-	-	-	-	12:10412312-10436001:-	0	0	3	0	10	10	0	0	0.154573	0	0.53749	0.420317	0.0515244	0.319269	-2.63145	0.0392255	DOWN
ENSG00000168679	SLC16A4	solute carrier family 16 member 4 [Source:HGNC Symbol;Acc:HGNC:10925]	GO:0005215|GO:0005623|GO:0016020|GO:0009987|GO:0022857|GO:0071944|GO:0031224|GO:0005886|GO:0006810|GO:0005887|GO:0022891|GO:0031226|GO:0055085|GO:0016021|GO:1903825|GO:0006811|GO:0015129|GO:0015075|GO:0034220|GO:0006820|GO:0015711|GO:0098656|GO:0015293|GO:0015727|GO:0008509|GO:0046942|GO:0046943|GO:0015718|GO:0035873|GO:0008514|GO:0008028|GO:0035879	transporter activity|cell|membrane|cellular process|transmembrane transporter activity|cell periphery|intrinsic component of membrane|plasma membrane|transport|integral component of plasma membrane|substrate-specific transmembrane transporter activity|intrinsic component of plasma membrane|transmembrane transport|integral component of membrane|organic acid transmembrane transport|ion transport|la…	-	-	-	-	1:110362848-110391082:-	175	200	163	1360	1033	1116	1.14937	1.10629	0.994517	7.95131	6.57388	5.55398	1.08339	6.69306	-2.62711	3.29e-49	DOWN
ENSG00000149968	MMP3	matrix metallopeptidase 3 [Source:HGNC Symbol;Acc:HGNC:7173]	GO:0031012|GO:0009987|GO:0005576|GO:0008152|GO:0050896|GO:0005488|GO:0003824|GO:0051716|GO:0009892|GO:0048523|GO:0050794|GO:0005578|GO:0006950|GO:0044089|GO:0071704|GO:0009056|GO:0043167|GO:0044237|GO:0016043|GO:0016787|GO:0005615|GO:0005515|GO:0019222|GO:0051130|GO:0010941|GO:0043062|GO:0051128|GO:0033554|GO:0022607|GO:0010942|GO:0043169|GO:0008233|GO:0072593|GO:0006979|GO:0044236|GO:0008219|GO:…	extracellular matrix|cellular process|extracellular region|metabolic process|response to stimulus|binding|catalytic activity|cellular response to stimulus|negative regulation of metabolic process|negative regulation of cellular process|regulation of cellular process|proteinaceous extracellular matrix|response to stress|positive regulation of cellular component biogenesis|organic substance metabol…	K01394	matrix metalloproteinase-3 (stromelysin 1, progelatinase)[3.4.24.17]	hsa05323|hsa05202|hsa04668|hsa04657|hsa05215	Rheumatoid arthritis - Homo sapiens (human)|Transcriptional misregulation in cancer - Homo sapiens (human)|TNF signaling pathway - Homo sapiens (human)|IL-17 signaling pathway - Homo sapiens (human)|Prostate cancer - Homo sapiens (human)	11:102835801-102843803:-	2	5	4	13	33	23	0.0500201	0.105349	0.0929595	0.28949	0.799886	0.43598	0.0827763	0.508452	-2.61882	2.83e-06	DOWN
ENSG00000204581	ACOXL-AS1	ACOXL antisense RNA 1 [Source:HGNC Symbol;Acc:HGNC:41112]	-	-	-	-	-	-	2:111098345-111115588:-	0	2	0	3	4	5	0	0.0268051	0	0.0425004	0.0616716	0.0602928	0.00893505	0.0548216	-2.6172	0.0264725	DOWN
ENSG00000235269	LINC02331	long intergenic non-protein coding RNA 2331 [Source:HGNC Symbol;Acc:HGNC:53251]	-	-	-	-	-	-	14:53768942-53850882:-	2	1	1	4	10	13	0.183878	0.0774544	0.0853891	0.32743	0.891055	0.905893	0.115574	0.708126	-2.61519	0.000934063	DOWN
ENSG00000232774	AL355916.1	novel transcript	-	-	-	-	-	-	14:61570540-61658696:+	8	26	17	93	114	113	0.129048	0.353211	0.254744	1.3354	1.78178	1.38117	0.245668	1.49945	-2.60965	4.42e-17	DOWN
ENSG00000185038	MROH2A	maestro heat like repeat family member 2A [Source:HGNC Symbol;Acc:HGNC:27936]	GO:0005488	binding	-	-	-	-	2:233775679-233833423:+	2	5	2	14	12	33	0.0152766	0.0321747	0.0141954	0.0952171	0.0888379	0.191043	0.0205489	0.125033	-2.60517	7.91e-06	DOWN
ENSG00000273585	RP11-14C10.5	-	-	-	-	-	-	-	15:101613676-101614339:-	1	0	2	7	6	7	0.113242	0	0.210347	0.705463	0.6582	0.600502	0.107863	0.654722	-2.60168	0.00169274	DOWN
ENSG00000126562	WNK4	WNK lysine deficient protein kinase 4 [Source:HGNC Symbol;Acc:HGNC:14544]	GO:0032502|GO:0023052|GO:0005623|GO:0009987|GO:0008152|GO:0030054|GO:0050896|GO:0005488|GO:0003824|GO:0036094|GO:0051716|GO:0097159|GO:0050794|GO:0071704|GO:0043167|GO:0051051|GO:0044237|GO:0005911|GO:0009653|GO:0016247|GO:0005622|GO:0005515|GO:0016740|GO:0048856|GO:0003014|GO:0035239|GO:0001822|GO:0009888|GO:0006810|GO:0035295|GO:0007275|GO:0048513|GO:0072028|GO:0043168|GO:0001882|GO:0016772|GO:…	developmental process|signaling|cell|cellular process|metabolic process|cell junction|response to stimulus|binding|catalytic activity|small molecule binding|cellular response to stimulus|organic cyclic compound binding|regulation of cellular process|organic substance metabolic process|ion binding|negative regulation of transport|cellular metabolic process|cell-cell junction|anatomical structure m…	-	-	-	-	17:42780678-42796936:+	3	0	0	2	6	14	0.0255061	0	0	0.0151369	0.0494332	0.0901999	0.00850203	0.05159	-2.60121	0.00954659	DOWN
ENSG00000185437	SH3BGR	SH3 domain binding glutamate rich protein [Source:HGNC Symbol;Acc:HGNC:10822]	GO:0023052|GO:0005623|GO:0009987|GO:0050896|GO:0005488|GO:0060090|GO:0051716|GO:0050794|GO:0023051|GO:0016043|GO:0005622|GO:0005515|GO:0035591|GO:0022607|GO:0005737|GO:0009966|GO:0030674|GO:0019904|GO:0010646|GO:0007154|GO:0007165|GO:0009967|GO:0005829|GO:0017124|GO:0006461|GO:0005070	signaling|cell|cellular process|response to stimulus|binding|binding, bridging|cellular response to stimulus|regulation of cellular process|regulation of signaling|cellular component organization|intracellular|protein binding|signaling adaptor activity|cellular component assembly|cytoplasm|regulation of signal transduction|protein binding, bridging|protein domain specific binding|regulation of ce…	-	-	-	-	21:39445855-39515506:+	7	8	9	56	36	65	0.138895	0.133682	0.165894	0.989148	0.692152	0.977296	0.146157	0.886199	-2.60011	6.08e-13	DOWN
ENSG00000187796	CARD9	caspase recruitment domain family member 9 [Source:HGNC Symbol;Acc:HGNC:16391]	GO:0002376|GO:0023052|GO:0005623|GO:0016020|GO:0009987|GO:0008152|GO:0050896|GO:0005488|GO:0051716|GO:0050794|GO:0006950|GO:0071704|GO:0006955|GO:0044237|GO:0023051|GO:0051707|GO:0071944|GO:0009607|GO:0009605|GO:0009893|GO:0009058|GO:0002684|GO:0005622|GO:0002682|GO:0005515|GO:0005886|GO:0019222|GO:0042802|GO:0002757|GO:0045087|GO:0010941|GO:0006952|GO:0031325|GO:0042094|GO:0033554|GO:0098542|GO:…	immune system process|signaling|cell|membrane|cellular process|metabolic process|response to stimulus|binding|cellular response to stimulus|regulation of cellular process|response to stress|organic substance metabolic process|immune response|cellular metabolic process|regulation of signaling|response to other organism|cell periphery|response to biotic stimulus|response to external stimulus|positi…	K12794	caspase recruitment domain-containing protein 9[-]	hsa05152|hsa04621|hsa04625	Tuberculosis - Homo sapiens (human)|NOD-like receptor signaling pathway - Homo sapiens (human)|C-type lectin receptor signaling pathway - Homo sapiens (human)	9:136361903-136373681:-	8	10	7	42	50	70	0.0398678	0.0419685	0.0324047	0.186316	0.241433	0.264324	0.0380803	0.230691	-2.59884	1.92e-13	DOWN
ENSG00000177374	HIC1	HIC ZBTB transcriptional repressor 1 [Source:HGNC Symbol;Acc:HGNC:4909]	GO:0032502|GO:0032991|GO:0023052|GO:0005623|GO:0009987|GO:0008152|GO:0050896|GO:0001071|GO:0005488|GO:0051716|GO:0097159|GO:0009892|GO:0003700|GO:0048523|GO:0050794|GO:0043229|GO:0006807|GO:0006950|GO:0071704|GO:0043167|GO:0044237|GO:0023051|GO:0000785|GO:0043227|GO:0023057|GO:0009058|GO:0005622|GO:0005515|GO:0048856|GO:0019222|GO:0006725|GO:1901360|GO:2001022|GO:0007275|GO:0003676|GO:0034641|GO:…	developmental process|macromolecular complex|signaling|cell|cellular process|metabolic process|response to stimulus|nucleic acid binding transcription factor activity|binding|cellular response to stimulus|organic cyclic compound binding|negative regulation of metabolic process|transcription factor activity, sequence-specific DNA binding|negative regulation of cellular process|regulation of cellul…	-	-	-	-	17:2054154-2063241:+	6	1	0	11	23	12	0.0253755	0.00356235	0	0.0414153	0.0942573	0.038457	0.00964596	0.0580432	-2.58913	0.000484838	DOWN
ENSG00000004776	HSPB6	heat shock protein family B (small) member 6 [Source:HGNC Symbol;Acc:HGNC:26511]	GO:0005198|GO:0005623|GO:0005488|GO:0043229|GO:0043227|GO:0005622|GO:0005515|GO:0005212|GO:0042802|GO:0043231|GO:0005737|GO:0003012|GO:0046983|GO:0006936|GO:0090257|GO:0005634|GO:0042803|GO:0006937	structural molecule activity|cell|binding|intracellular organelle|membrane-bounded organelle|intracellular|protein binding|structural constituent of eye lens|identical protein binding|intracellular membrane-bounded organelle|cytoplasm|muscle system process|protein dimerization activity|muscle contraction|regulation of muscle system process|nucleus|protein homodimerization activity|regulation of m…	-	-	-	-	19:35754568-35758079:-	1	5	2	15	16	18	0.0215973	0.0909273	0.0401169	0.288298	0.334741	0.294487	0.0508805	0.305842	-2.5876	3.23e-06	DOWN
ENSG00000171450	CDK5R2	cyclin dependent kinase 5 regulatory subunit 2 [Source:HGNC Symbol;Acc:HGNC:1776]	GO:0040011|GO:0032502|GO:0032991|GO:0005623|GO:0016020|GO:0009987|GO:0008152|GO:0005488|GO:0050794|GO:0051050|GO:0071704|GO:0044237|GO:0051641|GO:0048870|GO:0009653|GO:0008289|GO:0071944|GO:0009893|GO:0030234|GO:0005622|GO:0005886|GO:0043234|GO:0048856|GO:0048646|GO:0019222|GO:0060341|GO:0051726|GO:0007049|GO:0006810|GO:0021766|GO:0007275|GO:0060627|GO:0048513|GO:0048857|GO:0021548|GO:0008047|GO:…	locomotion|developmental process|macromolecular complex|cell|membrane|cellular process|metabolic process|binding|regulation of cellular process|positive regulation of transport|organic substance metabolic process|cellular metabolic process|cellular localization|cell motility|anatomical structure morphogenesis|lipid binding|cell periphery|positive regulation of metabolic process|enzyme regulator a…	-	-	-	-	2:218959655-218962162:+	4	2	3	15	22	21	0.0882957	0.037183	0.0615087	0.294736	0.470527	0.351251	0.0623292	0.372171	-2.57799	5.86e-07	DOWN
ENSG00000081248	CACNA1S	calcium voltage-gated channel subunit alpha1 S [Source:HGNC Symbol;Acc:HGNC:1397]	GO:0040011|GO:0032502|GO:0032991|GO:0005215|GO:0005623|GO:0016020|GO:0009987|GO:0050896|GO:0005488|GO:0022857|GO:0050794|GO:0043229|GO:0043167|GO:0009653|GO:0016043|GO:0071944|GO:0009605|GO:0031224|GO:0005622|GO:0005515|GO:0005886|GO:0043234|GO:0048856|GO:0030017|GO:0042391|GO:0006935|GO:0048468|GO:0006810|GO:0098797|GO:0007275|GO:0030315|GO:0043169|GO:0005737|GO:0003012|GO:0006928|GO:0042383|GO:…	locomotion|developmental process|macromolecular complex|transporter activity|cell|membrane|cellular process|response to stimulus|binding|transmembrane transporter activity|regulation of cellular process|intracellular organelle|ion binding|anatomical structure morphogenesis|cellular component organization|cell periphery|response to external stimulus|intrinsic component of membrane|intracellular|pr…	K04857	voltage-dependent calcium channel L type alpha-1S[-]	hsa04010|hsa04024|hsa05010|hsa04020|hsa04934|hsa04022|hsa04723|hsa04921|hsa04261|hsa04726|hsa04270|hsa04725|hsa04925|hsa05414|hsa04727|hsa04912|hsa05410|hsa04911|hsa04260|hsa04927|hsa05412|hsa04924	MAPK signaling pathway - Homo sapiens (human)|cAMP signaling pathway - Homo sapiens (human)|Alzheimer disease - Homo sapiens (human)|Calcium signaling pathway - Homo sapiens (human)|Cushing syndrome - Homo sapiens (human)|cGMP-PKG signaling pathway - Homo sapiens (human)|Retrograde endocannabinoid signaling - Homo sapiens (human)|Oxytocin signaling pathway - Homo sapiens (human)|Adrenergic signal…	1:201039512-201112566:-	3	0	1	12	10	4	0.0237209	0	0.00734241	0.0844718	0.0766198	0.0239643	0.0103544	0.0616853	-2.57468	0.00218966	DOWN
ENSG00000197520	FAM177B	family with sequence similarity 177 member B [Source:HGNC Symbol;Acc:HGNC:34395]	-	-	-	-	-	-	1:222737207-222750805:+	1	1	2	4	8	14	0.0130387	0.0109789	0.0242194	0.0464122	0.101039	0.138284	0.016079	0.0952449	-2.56646	0.00138397	DOWN
ENSG00000258077	AC078923.1	novel transcript	-	-	-	-	-	-	12:75563202-75984015:-	2	2	1	2	13	17	0.0758182	0.0638733	0.0352084	0.0675043	0.477615	0.48844	0.0583	0.34452	-2.56302	0.00220223	DOWN
ENSG00000185607	ACTBP7	ACTB pseudogene 7 [Source:HGNC Symbol;Acc:HGNC:140]	-	-	-	-	-	-	15:43989061-43990184:-	5	4	11	31	45	51	0.246282	0.165934	0.503294	1.35916	2.14757	1.90335	0.30517	1.80336	-2.563	5.23e-10	DOWN
ENSG00000262172	AC116025.2	novel transcript	-	-	-	-	-	-	17:79991944-79992841:-	5	5	11	42	36	56	0.624879	0.52627	1.27698	4.67219	4.35915	5.30276	0.809377	4.77804	-2.56153	1.35e-11	DOWN
ENSG00000224331	AC019181.1	pseudogene similar to part of ribosomal protein L10 (RPL10)	-	-	-	-	-	-	2:164687287-164687596:-	1	1	0	6	1	6	0.178631	0.150411	0	0.953771	0.173072	0.811942	0.109681	0.646262	-2.55881	0.0368173	DOWN
ENSG00000264424	MYH4	myosin heavy chain 4 [Source:HGNC Symbol;Acc:HGNC:7574]	GO:0032991|GO:0005623|GO:0009987|GO:0008152|GO:0050896|GO:0005488|GO:0003824|GO:0036094|GO:0097159|GO:0014823|GO:0043229|GO:0006807|GO:0071704|GO:0043167|GO:0044237|GO:0016043|GO:0016787|GO:0005622|GO:0005515|GO:0043234|GO:0030017|GO:0006725|GO:1901360|GO:0003676|GO:0034641|GO:0043168|GO:0005859|GO:0044281|GO:0001882|GO:0019637|GO:0046483|GO:0016817|GO:0005737|GO:0003012|GO:0006928|GO:0016459|GO:…	macromolecular complex|cell|cellular process|metabolic process|response to stimulus|binding|catalytic activity|small molecule binding|organic cyclic compound binding|response to activity|intracellular organelle|nitrogen compound metabolic process|organic substance metabolic process|ion binding|cellular metabolic process|cellular component organization|hydrolase activity|intracellular|protein bind…	K10352	myosin heavy chain[-]	hsa04530	Tight junction - Homo sapiens (human)	17:10443290-10469559:-	182	239	235	1285	1215	1613	1.6748	1.85227	2.00891	10.5262	10.8334	11.2472	1.84533	10.8689	-2.55826	1.03e-60	DOWN
ENSG00000183638	RP1L1	RP1 like 1 [Source:HGNC Symbol;Acc:HGNC:15946]	GO:0032502|GO:0023052|GO:0005623|GO:0009987|GO:0050896|GO:0051716|GO:0042995|GO:0050794|GO:0048856|GO:0005929|GO:0048468|GO:0005930|GO:0007275|GO:0042592|GO:0072372|GO:0045494|GO:0048871|GO:0007154|GO:0001750|GO:0007165|GO:0048869|GO:0001894|GO:0035556|GO:0007399|GO:0030154|GO:0031513|GO:0048666|GO:0030182|GO:0042461|GO:0032391|GO:0001895|GO:0022008|GO:0048699	developmental process|signaling|cell|cellular process|response to stimulus|cellular response to stimulus|cell projection|regulation of cellular process|anatomical structure development|cilium|cell development|axoneme|multicellular organism development|homeostatic process|primary cilium|photoreceptor cell maintenance|multicellular organismal homeostasis|cell communication|photoreceptor outer segme…	-	-	-	-	8:10606349-10712187:-	2	0	0	4	3	7	0.0124642	0	0	0.0221949	0.0181177	0.0330645	0.00415473	0.024459	-2.55754	0.0123826	DOWN
ENSG00000172264	MACROD2	mono-ADP ribosylhydrolase 2 [Source:HGNC Symbol;Acc:HGNC:16126]	GO:0032502|GO:0005623|GO:0009987|GO:0008152|GO:0050896|GO:0003824|GO:0051716|GO:0043229|GO:0006807|GO:0006950|GO:0071704|GO:0044237|GO:0043227|GO:0016787|GO:0005622|GO:0048856|GO:0006725|GO:1901360|GO:0007275|GO:0048513|GO:0016798|GO:0034641|GO:0044281|GO:0046483|GO:0033554|GO:0007420|GO:0043231|GO:0019213|GO:0060322|GO:0006139|GO:0055086|GO:0019538|GO:0043412|GO:0007417|GO:0036211|GO:0009116|GO:…	developmental process|cell|cellular process|metabolic process|response to stimulus|catalytic activity|cellular response to stimulus|intracellular organelle|nitrogen compound metabolic process|response to stress|organic substance metabolic process|cellular metabolic process|membrane-bounded organelle|hydrolase activity|intracellular|anatomical structure development|cellular aromatic compound metab…	-	-	-	-	20:13995369-16053197:+	0	0	2	5	2	6	0	0	0.0074769	0.017912	0.00779998	0.0182963	0.0024923	0.0146694	-2.55726	0.021088	DOWN
ENSG00000113248	PCDHB15	protocadherin beta 15 [Source:HGNC Symbol;Acc:HGNC:8686]	GO:0032502|GO:0005623|GO:0016020|GO:0005488|GO:0042995|GO:0043167|GO:0007155|GO:0071944|GO:0031224|GO:0005886|GO:0048856|GO:0005929|GO:0007275|GO:0098609|GO:0005887|GO:0043169|GO:0072372|GO:0031226|GO:0016021|GO:0098742|GO:0046872|GO:0007399|GO:0031513|GO:0032391|GO:0005509|GO:0007156	developmental process|cell|membrane|binding|cell projection|ion binding|cell adhesion|cell periphery|intrinsic component of membrane|plasma membrane|anatomical structure development|cilium|multicellular organism development|cell-cell adhesion|integral component of plasma membrane|cation binding|primary cilium|intrinsic component of plasma membrane|integral component of membrane|cell-cell adhesion…	-	-	-	-	5:141245349-141249365:+	7	6	6	41	35	44	0.0844445	0.0609643	0.0672432	0.440298	0.40912	0.402205	0.070884	0.417208	-2.55723	1.05e-11	DOWN
ENSG00000256268	LINC02454	long intergenic non-protein coding RNA 2454 [Source:HGNC Symbol;Acc:HGNC:53387]	-	-	-	-	-	-	12:65602869-65612997:+	0	0	4	10	4	12	0	0	0.17129	0.41035	0.178647	0.41912	0.0570967	0.336039	-2.55715	0.0024357	DOWN
ENSG00000196517	SLC6A9	solute carrier family 6 member 9 [Source:HGNC Symbol;Acc:HGNC:11056]	GO:0005215|GO:0023052|GO:0005623|GO:0016020|GO:0009987|GO:0005488|GO:0022857|GO:0005326|GO:0051641|GO:0071944|GO:0031224|GO:0007269|GO:0005515|GO:0005886|GO:0061537|GO:0006810|GO:0032940|GO:0005887|GO:0007267|GO:0022891|GO:0005328|GO:0031226|GO:0007154|GO:0055085|GO:0051649|GO:0001505|GO:0016021|GO:0006836|GO:1903825|GO:0006811|GO:0015075|GO:0046903|GO:0034220|GO:0006820|GO:0015711|GO:0098656|GO:…	transporter activity|signaling|cell|membrane|cellular process|binding|transmembrane transporter activity|neurotransmitter transporter activity|cellular localization|cell periphery|intrinsic component of membrane|neurotransmitter secretion|protein binding|plasma membrane|glycine secretion, neurotransmission|transport|secretion by cell|integral component of plasma membrane|cell-cell signaling|subst…	K05038	solute carrier family 6 (neurotransmitter transporter, glycine) member 5/9[-]	hsa04721	Synaptic vesicle cycle - Homo sapiens (human)	1:43991500-44031467:-	478	511	535	3050	2824	3709	3.62397	3.26283	3.76803	20.5842	20.7453	21.3074	3.55161	20.879	-2.55551	1.86e-82	DOWN
ENSG00000254852	NPIPA2	nuclear pore complex interacting protein family member A2 [Source:HGNC Symbol;Acc:HGNC:41979]	-	-	-	-	-	-	16:14748066-14765413:+	0	0	3	5	6	8	0	0	0.105372	0.168316	0.21985	0.229228	0.0351238	0.205798	-2.55071	0.00372171	DOWN
ENSG00000268869	ESPNP	espin pseudogene [Source:HGNC Symbol;Acc:HGNC:23285]	-	-	-	-	-	-	1:16687339-16720157:-	2	1	1	8	13	3	0.0310069	0.0130609	0.0143989	0.110427	0.195327	0.0352466	0.0194889	0.113667	-2.54409	0.00492293	DOWN
ENSG00000177098	SCN4B	sodium voltage-gated channel beta subunit 4 [Source:HGNC Symbol;Acc:HGNC:10592]	GO:0032991|GO:0005215|GO:0023052|GO:0005623|GO:0016020|GO:0009987|GO:0030054|GO:0005488|GO:0022857|GO:0050794|GO:0051050|GO:0005911|GO:0071944|GO:0031224|GO:0016247|GO:0005515|GO:0005886|GO:0043234|GO:0042391|GO:0044325|GO:0006810|GO:0098797|GO:0044291|GO:0043270|GO:0005887|GO:0003012|GO:0007267|GO:0006928|GO:0022891|GO:0031226|GO:1902495|GO:0007154|GO:0055085|GO:0017080|GO:0002027|GO:0016021|GO:…	macromolecular complex|transporter activity|signaling|cell|membrane|cellular process|cell junction|binding|transmembrane transporter activity|regulation of cellular process|positive regulation of transport|cell-cell junction|cell periphery|intrinsic component of membrane|channel regulator activity|protein binding|plasma membrane|protein complex|regulation of membrane potential|ion channel binding…	K04848	voltage-gated sodium channel type IV beta[-]	hsa04261	Adrenergic signaling in cardiomyocytes - Homo sapiens (human)	11:118133377-118152888:-	1	1	3	3	7	23	0.00494778	0.00416615	0.0137834	0.0132111	0.0335518	0.0862066	0.00763245	0.0443232	-2.53784	0.00316415	DOWN
ENSG00000253686	LINC01484	long intergenic non-protein coding RNA 1484 [Source:HGNC Symbol;Acc:HGNC:51136]	-	-	-	-	-	-	5:173707614-173746211:-	1	6	1	21	17	7	0.0162582	0.0821389	0.0150923	0.303851	0.267726	0.0862142	0.0378298	0.219263	-2.53507	0.000488276	DOWN
ENSG00000197149	AC107956.1	ribosomal protein S2 (RPS2) pseudogene	-	-	-	-	-	-	11:17228279-17229151:+	1	0	2	8	5	6	0.0634313	0	0.117823	0.451575	0.307225	0.288319	0.0604182	0.34904	-2.53034	0.00304134	DOWN
ENSG00000263006	ROCK1P1	Rho associated coiled-coil containing protein kinase 1 pseudogene 1 [Source:HGNC Symbol;Acc:HGNC:37832]	-	-	-	-	-	-	18:109065-122219:+	273	371	276	1852	1641	2144	5.64774	6.46402	5.30425	34.106	32.8942	33.609	5.80534	33.5364	-2.53028	2.09e-67	DOWN
ENSG00000263155	MYZAP	myocardial zonula adherens protein [Source:HGNC Symbol;Acc:HGNC:43444]	GO:0032991|GO:0023052|GO:0005623|GO:0016020|GO:0009987|GO:0030054|GO:0050896|GO:0005488|GO:0051716|GO:0019898|GO:0050794|GO:0043229|GO:0043227|GO:0071944|GO:0005622|GO:0005515|GO:0005886|GO:0043234|GO:0030017|GO:0030018|GO:0009898|GO:0005938|GO:0043231|GO:0005737|GO:0031234|GO:0098562|GO:0019897|GO:0031674|GO:0007154|GO:0007165|GO:0030864|GO:0043292|GO:0031981|GO:1990234|GO:0005654|GO:0035556|GO:…	macromolecular complex|signaling|cell|membrane|cellular process|cell junction|response to stimulus|binding|cellular response to stimulus|extrinsic component of membrane|regulation of cellular process|intracellular organelle|membrane-bounded organelle|cell periphery|intracellular|protein binding|plasma membrane|protein complex|sarcomere|Z disc|cytoplasmic side of plasma membrane|cell cortex|intrac…	-	-	-	-	15:57591941-57685364:+	0	6	15	37	51	36	0	0.068302	0.188335	0.445158	0.667889	0.368684	0.0855458	0.49391	-2.52948	4.66e-06	DOWN
ENSG00000267120	AD000671.2	novel transcript	GO:0005623|GO:0005488|GO:0097159|GO:0043229|GO:0043167|GO:0043227|GO:0005622|GO:0003676|GO:0043231|GO:0043169|GO:0046872|GO:0003723|GO:0005634	cell|binding|organic cyclic compound binding|intracellular organelle|ion binding|membrane-bounded organelle|intracellular|nucleic acid binding|intracellular membrane-bounded organelle|cation binding|metal ion binding|RNA binding|nucleus	-	-	-	-	19:35739252-35745432:-	3	1	4	10	6	38	0.0862702	0.0242221	0.106867	0.256016	0.1672	0.828082	0.0724532	0.417099	-2.52527	0.000547993	DOWN
ENSG00000168398	BDKRB2	bradykinin receptor B2 [Source:HGNC Symbol;Acc:HGNC:1030]	GO:0004871|GO:0002376|GO:0023052|GO:0005623|GO:0016020|GO:0009987|GO:0008152|GO:0050896|GO:0005488|GO:0003824|GO:0051716|GO:0004872|GO:0009892|GO:0048523|GO:0008283|GO:0050794|GO:0043229|GO:0006950|GO:0071704|GO:0006955|GO:0009628|GO:0044237|GO:0038023|GO:0023051|GO:0043227|GO:0071944|GO:0023057|GO:0016787|GO:0031224|GO:0005622|GO:0005515|GO:0005886|GO:0012505|GO:0019222|GO:0042127|GO:0006810|GO:…	signal transducer activity|immune system process|signaling|cell|membrane|cellular process|metabolic process|response to stimulus|binding|catalytic activity|cellular response to stimulus|receptor activity|negative regulation of metabolic process|negative regulation of cellular process|cell proliferation|regulation of cellular process|intracellular organelle|response to stress|organic substance met…	K03916	bradykinin receptor B2[-]	hsa05200|hsa04080|hsa04810|hsa04020|hsa04022|hsa04071|hsa05142|hsa04750|hsa04610|hsa04961	Pathways in cancer - Homo sapiens (human)|Neuroactive ligand-receptor interaction - Homo sapiens (human)|Regulation of actin cytoskeleton - Homo sapiens (human)|Calcium signaling pathway - Homo sapiens (human)|cGMP-PKG signaling pathway - Homo sapiens (human)|Sphingolipid signaling pathway - Homo sapiens (human)|Chagas disease (American trypanosomiasis) - Homo sapiens (human)|Inflammatory mediato…	14:96204679-96244166:+	5	15	3	39	44	53	0.0223748	0.0565281	0.0124688	0.155344	0.190771	0.1797	0.0304572	0.175272	-2.52474	2.11e-10	DOWN
ENSG00000228140	AL031283.1	novel transcript	-	-	-	-	-	-	1:15402979-15409433:-	1	0	1	3	4	6	0.0106944	0	0.00992743	0.0285552	0.041436	0.0486099	0.00687394	0.0395337	-2.52387	0.0153948	DOWN
ENSG00000235358	AC093151.2	novel transcript	-	-	-	-	-	-	1:41242373-41284861:+	0	2	0	2	5	4	0	0.0505174	0	0.0533891	0.145291	0.0908851	0.0168391	0.0965218	-2.51904	0.0496779	DOWN
ENSG00000259230	LINC02323	long intergenic non-protein coding RNA 2323 [Source:HGNC Symbol;Acc:HGNC:53242]	-	-	-	-	-	-	14:102545254-102555826:+	2	0	1	4	5	11	0.0690546	0	0.0320675	0.122965	0.167316	0.287848	0.0337074	0.192709	-2.51529	0.00447794	DOWN
ENSG00000087085	ACHE	acetylcholinesterase (Cartwright blood group) [Source:HGNC Symbol;Acc:HGNC:108]	GO:0032502|GO:0031012|GO:0045202|GO:0023052|GO:0005623|GO:0016020|GO:0009987|GO:0005576|GO:0008152|GO:0030054|GO:0050896|GO:0005488|GO:0003824|GO:0005604|GO:0033218|GO:0050840|GO:0048523|GO:0031594|GO:0044877|GO:0008283|GO:0050794|GO:0043229|GO:0005578|GO:0006807|GO:0051050|GO:0043083|GO:0006950|GO:0071704|GO:0009056|GO:0043167|GO:0009986|GO:0042165|GO:0044237|GO:0051641|GO:0023051|GO:0016043|GO:…	developmental process|extracellular matrix|synapse|signaling|cell|membrane|cellular process|extracellular region|metabolic process|cell junction|response to stimulus|binding|catalytic activity|basement membrane|amide binding|extracellular matrix binding|negative regulation of cellular process|neuromuscular junction|macromolecular complex binding|cell proliferation|regulation of cellular process|i…	K01049	acetylcholinesterase[3.1.1.7]	hsa04725|hsa00564	Cholinergic synapse - Homo sapiens (human)|Glycerophospholipid metabolism - Homo sapiens (human)	7:100889994-100896974:-	0	0	3	6	3	10	0	0	0.0144388	0.027674	0.0150602	0.0392621	0.00481293	0.0273321	-2.50561	0.00909737	DOWN
ENSG00000188660	LINC00319	long intergenic non-protein coding RNA 319 [Source:HGNC Symbol;Acc:HGNC:19730]	-	-	-	-	-	-	21:43446601-43453893:+	15	27	22	153	87	145	0.127539	0.193342	0.173768	1.15803	0.716753	0.934196	0.164883	0.936326	-2.50557	1.12e-17	DOWN
ENSG00000182534	MXRA7	matrix remodeling associated 7 [Source:HGNC Symbol;Acc:HGNC:7541]	GO:0016020|GO:0031224|GO:0016021	membrane|intrinsic component of membrane|integral component of membrane	-	-	-	-	17:76672551-76711016:-	5	0	1	8	14	17	0.0224201	0	0.0041633	0.0319288	0.0608221	0.0577567	0.00886114	0.0501692	-2.50124	0.000278998	DOWN
ENSG00000267577	AC010327.4	novel transcript, antisense to C19orf51 and SYT5	-	-	-	-	-	-	19:55158939-55177540:+	2	0	2	7	9	9	0.0673735	0	0.0626048	0.209964	0.29383	0.229782	0.0433261	0.244526	-2.49668	0.000644092	DOWN
ENSG00000259976	AC093010.2	novel transcript	-	-	-	-	-	-	3:114314501-114316179:-	6	3	4	15	27	39	0.19782	0.083313	0.122525	0.44026	0.86259	0.974391	0.134553	0.75908	-2.49608	7.2e-07	DOWN
ENSG00000132965	ALOX5AP	arachidonate 5-lipoxygenase activating protein [Source:HGNC Symbol;Acc:HGNC:436]	GO:0005623|GO:0016020|GO:0009987|GO:0008152|GO:0050896|GO:0005488|GO:0003824|GO:0036094|GO:0051716|GO:0016491|GO:0043229|GO:0006950|GO:0042175|GO:0071704|GO:0043167|GO:0044237|GO:0016043|GO:0043227|GO:0008289|GO:0009605|GO:0009893|GO:0009058|GO:0031224|GO:0030234|GO:0005622|GO:0005789|GO:0005515|GO:0012505|GO:0031090|GO:0019222|GO:0042802|GO:0047485|GO:0002532|GO:0044255|GO:0005504|GO:0051213|GO:…	cell|membrane|cellular process|metabolic process|response to stimulus|binding|catalytic activity|small molecule binding|cellular response to stimulus|oxidoreductase activity|intracellular organelle|response to stress|nuclear outer membrane-endoplasmic reticulum membrane network|organic substance metabolic process|ion binding|cellular metabolic process|cellular component organization|membrane-boun…	K20735	arachidonate 5-lipoxygenase-activating protein[-]	hsa04664	Fc epsilon RI signaling pathway - Homo sapiens (human)	13:30713478-30764426:+	1	1	0	5	3	4	0.0228636	0.0192517	0	0.10174	0.066434	0.0692708	0.0140384	0.0791484	-2.49518	0.0240756	DOWN
ENSG00000125966	MMP24	matrix metallopeptidase 24 [Source:HGNC Symbol;Acc:HGNC:7172]	GO:0032502|GO:0031012|GO:0005623|GO:0016020|GO:0009987|GO:0005576|GO:0008152|GO:0050896|GO:0005488|GO:0003824|GO:1903561|GO:0051606|GO:0043229|GO:0005578|GO:0071704|GO:0043167|GO:0009628|GO:0007155|GO:0043227|GO:0071944|GO:0009605|GO:0009893|GO:0016787|GO:0031224|GO:0030234|GO:0005622|GO:0005515|GO:0005886|GO:0012505|GO:0048856|GO:0031090|GO:0019222|GO:0016337|GO:0007275|GO:0050877|GO:0008047|GO:…	developmental process|extracellular matrix|cell|membrane|cellular process|extracellular region|metabolic process|response to stimulus|binding|catalytic activity|extracellular vesicle|detection of stimulus|intracellular organelle|proteinaceous extracellular matrix|organic substance metabolic process|ion binding|response to abiotic stimulus|cell adhesion|membrane-bounded organelle|cell periphery|re…	K08002	matrix metalloproteinase-24 (membrane-inserted)[3.4.24.-]	hsa04928	Parathyroid hormone synthesis, secretion and action - Homo sapiens (human)	20:35226654-35277000:+	320	444	368	2264	1960	2535	4.01343	4.68992	4.28763	25.2767	23.8189	24.0914	4.33033	24.3957	-2.49408	6.07e-73	DOWN
ENSG00000086730	LAT2	linker for activation of T cells family member 2 [Source:HGNC Symbol;Acc:HGNC:12749]	GO:0002376|GO:0023052|GO:0005623|GO:0016020|GO:0009987|GO:0005576|GO:0050896|GO:0005488|GO:1903561|GO:0051716|GO:0050794|GO:0045321|GO:0043229|GO:0006950|GO:0006955|GO:0051641|GO:0043227|GO:0071944|GO:0031224|GO:0002684|GO:0005622|GO:0002682|GO:0005515|GO:0005886|GO:0002757|GO:0002250|GO:0045087|GO:0051640|GO:0006810|GO:0032940|GO:0006952|GO:0031982|GO:0043231|GO:0005737|GO:0051656|GO:0001775|GO:…	immune system process|signaling|cell|membrane|cellular process|extracellular region|response to stimulus|binding|extracellular vesicle|cellular response to stimulus|regulation of cellular process|leukocyte activation|intracellular organelle|response to stress|immune response|cellular localization|membrane-bounded organelle|cell periphery|intrinsic component of membrane|positive regulation of immu…	-	-	-	-	7:74199652-74229834:+	19	15	5	62	72	104	0.136127	0.0905093	0.033276	0.395418	0.499826	0.564599	0.0866374	0.486614	-2.48972	1.01e-12	DOWN
ENSG00000262096	PCDHB19P	protocadherin beta 19 pseudogene [Source:HGNC Symbol;Acc:HGNC:14549]	-	-	-	-	-	-	5:141239923-141243034:+	2	0	2	10	6	9	0.020945	0	0.0194626	0.0932508	0.0609006	0.0714347	0.0134692	0.0751954	-2.48098	0.00102491	DOWN
ENSG00000143515	ATP8B2	ATPase phospholipid transporting 8B2 [Source:HGNC Symbol;Acc:HGNC:13534]	GO:0005215|GO:0005623|GO:0016020|GO:0009987|GO:0008152|GO:0005488|GO:0003824|GO:0036094|GO:0097159|GO:0043229|GO:0043167|GO:0016043|GO:0043227|GO:0071944|GO:0016787|GO:0031224|GO:0005622|GO:0005886|GO:0012505|GO:0097035|GO:0006810|GO:0043168|GO:0001882|GO:0016817|GO:0043231|GO:0043169|GO:0005737|GO:0005319|GO:0055085|GO:0061024|GO:0000166|GO:0016021|GO:0010876|GO:0010256|GO:0005794|GO:0006996|GO:…	transporter activity|cell|membrane|cellular process|metabolic process|binding|catalytic activity|small molecule binding|organic cyclic compound binding|intracellular organelle|ion binding|cellular component organization|membrane-bounded organelle|cell periphery|hydrolase activity|intrinsic component of membrane|intracellular|plasma membrane|endomembrane system|regulation of membrane lipid distrib…	-	-	-	-	1:154325553-154351307:+	18	37	32	152	145	216	0.113197	0.19597	0.186948	0.850923	0.883559	1.02929	0.165372	0.921258	-2.47789	4.38e-22	DOWN
ENSG00000146592	CREB5	cAMP responsive element binding protein 5 [Source:HGNC Symbol;Acc:HGNC:16844]	GO:0005623|GO:0009987|GO:0005576|GO:0008152|GO:0001071|GO:0005488|GO:1903561|GO:0097159|GO:0003700|GO:0050794|GO:0043229|GO:0006807|GO:0071704|GO:0043167|GO:0044237|GO:0043227|GO:0009893|GO:0009058|GO:0005622|GO:0005515|GO:0019222|GO:0006725|GO:1901360|GO:0003676|GO:0034641|GO:0031982|GO:0031325|GO:0046483|GO:0043231|GO:0043169|GO:0006139|GO:0070062|GO:0044249|GO:0031323|GO:0003677|GO:0010468|GO:…	cell|cellular process|extracellular region|metabolic process|nucleic acid binding transcription factor activity|binding|extracellular vesicle|organic cyclic compound binding|transcription factor activity, sequence-specific DNA binding|regulation of cellular process|intracellular organelle|nitrogen compound metabolic process|organic substance metabolic process|ion binding|cellular metabolic proces…	K09047	cyclic AMP-responsive element-binding protein 5[-]	hsa05165|hsa04151|hsa05166|hsa05163|hsa05203|hsa04714|hsa04024|hsa05016|hsa05034|hsa05161|hsa04934|hsa04022|hsa04915|hsa04261|hsa04728|hsa04926|hsa04668|hsa04152|hsa04931|hsa04725|hsa04928|hsa04925|hsa04922|hsa04211|hsa05215|hsa04911|hsa04918|hsa04927|hsa05031|hsa05030|hsa04962	Human papillomavirus infection - Homo sapiens (human)|PI3K-Akt signaling pathway - Homo sapiens (human)|Human T-cell leukemia virus 1 infection - Homo sapiens (human)|Human cytomegalovirus infection - Homo sapiens (human)|Viral carcinogenesis - Homo sapiens (human)|Thermogenesis - Homo sapiens (human)|cAMP signaling pathway - Homo sapiens (human)|Huntington disease - Homo sapiens (human)|Alcoholi…	7:28299321-28825894:+	475	489	422	2851	2368	3021	1.76769	1.53263	1.45891	9.44468	8.53873	8.51885	1.58641	8.83409	-2.47732	1.59e-73	DOWN
ENSG00000183793	NPIPA5	nuclear pore complex interacting protein family member A5 [Source:HGNC Symbol;Acc:HGNC:41980]	-	-	-	-	-	-	16:15363624-15381047:-	1	2	0	6	6	5	0.0355884	0.0599326	0	0.190019	0.206851	0.134806	0.0318403	0.177225	-2.47666	0.00695623	DOWN
ENSG00000106948	AKNA	AT-hook transcription factor [Source:HGNC Symbol;Acc:HGNC:24108]	GO:0005623|GO:0016020|GO:0009987|GO:0008152|GO:0001071|GO:0005488|GO:0097159|GO:0003700|GO:0050794|GO:0043229|GO:0006807|GO:0071704|GO:0044237|GO:0043227|GO:0009893|GO:0009058|GO:0005622|GO:0019222|GO:0006725|GO:1901360|GO:0003676|GO:0034641|GO:0031325|GO:0046483|GO:0043231|GO:0000981|GO:0006139|GO:0044249|GO:0031323|GO:0000982|GO:0003677|GO:0010468|GO:0034645|GO:0051252|GO:0010628|GO:0010467|GO:…	cell|membrane|cellular process|metabolic process|nucleic acid binding transcription factor activity|binding|organic cyclic compound binding|transcription factor activity, sequence-specific DNA binding|regulation of cellular process|intracellular organelle|nitrogen compound metabolic process|organic substance metabolic process|cellular metabolic process|membrane-bounded organelle|positive regulati…	-	-	-	-	9:114334156-114394405:-	436	387	405	2501	2081	2753	1.34965	1.00893	1.16464	6.89168	6.24173	6.4574	1.17441	6.53027	-2.47521	3.09e-64	DOWN
ENSG00000253417	LINC02159	long intergenic non-protein coding RNA 2159 [Source:HGNC Symbol;Acc:HGNC:27749]	-	-	-	-	-	-	5:160931778-160938626:-	0	2	5	19	11	10	0	0.0223312	0.0615717	0.224212	0.1413	0.100449	0.0279676	0.15532	-2.47342	0.000202898	DOWN
ENSG00000204876	AC021218.1	uncharacterized LOC389602 [Source:NCBI gene (formerly Entrezgene);Acc:389602]	-	-	-	-	-	-	7:155962632-155966343:+	1	2	2	6	15	7	0.0218358	0.0367725	0.0405598	0.116589	0.31728	0.115791	0.033056	0.18322	-2.47059	0.00168376	DOWN
ENSG00000230077	MTAPP2	methylthioadenosine phosphorylase pseudogene 2 [Source:HGNC Symbol;Acc:HGNC:42443]	-	-	-	-	-	-	3:189969030-189969861:-	1	2	1	7	11	4	0.0665571	0.112085	0.0617839	0.414629	0.709216	0.201651	0.0801422	0.441832	-2.46286	0.0047454	DOWN
ENSG00000064205	CCN5	cellular communication network factor 5 [Source:HGNC Symbol;Acc:HGNC:12770]	GO:0031012|GO:0040007|GO:0023052|GO:0009987|GO:0005576|GO:0050896|GO:0005488|GO:1903561|GO:0051716|GO:0048523|GO:0044877|GO:0050794|GO:0005578|GO:0016049|GO:0043167|GO:0016043|GO:0007155|GO:0043227|GO:0040008|GO:0005615|GO:0005515|GO:0008201|GO:0019838|GO:0010941|GO:0005102|GO:0043168|GO:0031982|GO:0051128|GO:0007267|GO:0032403|GO:0050839|GO:0060548|GO:0007154|GO:0007165|GO:0070062|GO:0008219|GO:…	extracellular matrix|growth|signaling|cellular process|extracellular region|response to stimulus|binding|extracellular vesicle|cellular response to stimulus|negative regulation of cellular process|macromolecular complex binding|regulation of cellular process|proteinaceous extracellular matrix|cell growth|ion binding|cellular component organization|cell adhesion|membrane-bounded organelle|regulati…	-	-	-	-	20:44714844-44728509:+	1	7	8	26	20	48	0.00689437	0.0406365	0.0512249	0.159522	0.13357	0.250689	0.0329186	0.18126	-2.46109	4.07e-07	DOWN
ENSG00000246526	LINC02481	long intergenic non-protein coding RNA 2481 [Source:HGNC Symbol;Acc:HGNC:27958]	-	-	-	-	-	-	4:6687448-6690519:-	12	7	18	64	86	66	0.36482	0.179238	0.508339	1.73199	2.53329	1.52037	0.350799	1.92855	-2.4588	1.22e-11	DOWN
ENSG00000132837	DMGDH	dimethylglycine dehydrogenase [Source:HGNC Symbol;Acc:HGNC:24475]	GO:0009055|GO:0005623|GO:0009987|GO:0008152|GO:0005488|GO:0003824|GO:0097159|GO:0016491|GO:0043229|GO:0006807|GO:0071704|GO:0009056|GO:0044237|GO:0043227|GO:0005622|GO:0006082|GO:0003676|GO:0034641|GO:0044281|GO:0043231|GO:0005737|GO:0006520|GO:0055114|GO:0003723|GO:0006066|GO:0009308|GO:0006577|GO:0005759|GO:0005739|GO:0019695|GO:0006576|GO:0019752|GO:0044822|GO:0009069|GO:0006579|GO:0047865|GO:…	electron carrier activity|cell|cellular process|metabolic process|binding|catalytic activity|organic cyclic compound binding|oxidoreductase activity|intracellular organelle|nitrogen compound metabolic process|organic substance metabolic process|catabolic process|cellular metabolic process|membrane-bounded organelle|intracellular|organic acid metabolic process|nucleic acid binding|cellular nitroge…	K00315	dimethylglycine dehydrogenase[1.5.8.4]	hsa01100|hsa00260	Metabolic pathways - Homo sapiens (human)|Glycine, serine and threonine metabolism - Homo sapiens (human)	5:78997606-79236038:-	2	6	3	16	20	27	0.0162882	0.0411662	0.0226992	0.116024	0.157862	0.166657	0.0267179	0.146848	-2.45844	8.84e-07	DOWN
ENSG00000106070	GRB10	growth factor receptor bound protein 10 [Source:HGNC Symbol;Acc:HGNC:4564]	GO:0023052|GO:0005623|GO:0016020|GO:0009987|GO:0008152|GO:0050896|GO:0005488|GO:0060090|GO:0051716|GO:0009892|GO:0048523|GO:0044877|GO:0050794|GO:0071704|GO:0051051|GO:0044237|GO:0023051|GO:0071944|GO:0023057|GO:0009893|GO:0009058|GO:0005622|GO:0005515|GO:0005886|GO:0019222|GO:0035591|GO:0044262|GO:0006810|GO:0005102|GO:0015980|GO:0044281|GO:0031325|GO:0090287|GO:1900076|GO:0010243|GO:0005737|GO:…	signaling|cell|membrane|cellular process|metabolic process|response to stimulus|binding|binding, bridging|cellular response to stimulus|negative regulation of metabolic process|negative regulation of cellular process|macromolecular complex binding|regulation of cellular process|organic substance metabolic process|negative regulation of transport|cellular metabolic process|regulation of signaling|…	K20064	growth factor receptor-bound protein 10[-]	hsa04150	mTOR signaling pathway - Homo sapiens (human)	7:50590063-50793462:-	567	741	714	3928	3576	4212	1.73001	1.90414	2.0238	10.6688	10.5721	9.73804	1.88598	10.3263	-2.45294	3.46e-77	DOWN
ENSG00000154162	CDH12	cadherin 12 [Source:HGNC Symbol;Acc:HGNC:1751]	GO:0005623|GO:0016020|GO:0009987|GO:0005488|GO:0043167|GO:0016043|GO:0007155|GO:0071944|GO:0031224|GO:0005886|GO:0022607|GO:0098609|GO:0043169|GO:0016021|GO:0098742|GO:0045216|GO:0046872|GO:0034329|GO:0034332|GO:0005509|GO:0007156	cell|membrane|cellular process|binding|ion binding|cellular component organization|cell adhesion|cell periphery|intrinsic component of membrane|plasma membrane|cellular component assembly|cell-cell adhesion|cation binding|integral component of membrane|cell-cell adhesion via plasma-membrane adhesion molecules|cell-cell junction organization|metal ion binding|cell junction assembly|adherens juncti…	-	-	-	-	5:21750673-22853622:-	2	3	0	8	8	13	0.00943929	0.0119282	0	0.0336169	0.0365917	0.0465036	0.00712252	0.0389041	-2.44946	0.000510102	DOWN
ENSG00000271259	AC010201.1	novel transcript	-	-	-	-	-	-	12:89371820-89372359:+	0	1	1	2	5	4	0	0.0863473	0.095193	0.182512	0.496681	0.310693	0.0605134	0.329962	-2.44697	0.0436506	DOWN
ENSG00000179674	ARL14	ADP ribosylation factor like GTPase 14 [Source:HGNC Symbol;Acc:HGNC:22974]	GO:0023052|GO:0005623|GO:0009987|GO:0050896|GO:0005488|GO:0036094|GO:0051716|GO:0097159|GO:0050794|GO:0043229|GO:0043167|GO:0043227|GO:0005622|GO:0005515|GO:0006810|GO:0043168|GO:0001882|GO:0031982|GO:0043231|GO:0005737|GO:0045184|GO:0008104|GO:0007154|GO:0007165|GO:0000166|GO:0035639|GO:0031410|GO:0001883|GO:0015031|GO:0016023|GO:0032549|GO:0031988|GO:0035556|GO:0017076|GO:0032561|GO:0005525|GO:…	signaling|cell|cellular process|response to stimulus|binding|small molecule binding|cellular response to stimulus|organic cyclic compound binding|regulation of cellular process|intracellular organelle|ion binding|membrane-bounded organelle|intracellular|protein binding|transport|anion binding|nucleoside binding|vesicle|intracellular membrane-bounded organelle|cytoplasm|establishment of protein lo…	-	-	-	-	3:160677159-160678452:+	1	1	6	14	17	15	0.0427941	0.0360336	0.238469	0.533186	0.704694	0.486271	0.105766	0.574717	-2.44198	3.1e-05	DOWN
ENSG00000273674	AC021752.1	novel transcript	-	-	-	-	-	-	15:50839875-50908599:-	1	0	1	4	4	4	0.0168622	0	0.0156529	0.0600221	0.0653336	0.0510883	0.0108384	0.0588147	-2.44003	0.0227863	DOWN
ENSG00000164647	STEAP1	STEAP family member 1 [Source:HGNC Symbol;Acc:HGNC:11378]	GO:0005215|GO:0005623|GO:0016020|GO:0009987|GO:0008152|GO:0030054|GO:0005488|GO:0022857|GO:0043229|GO:0043167|GO:0005911|GO:0043227|GO:0071944|GO:0031224|GO:0005622|GO:0005886|GO:0012505|GO:0031090|GO:0006810|GO:0005887|GO:0043231|GO:0043169|GO:0005737|GO:0042592|GO:0031226|GO:0055085|GO:0010008|GO:0016021|GO:0005768|GO:0055114|GO:0046872|GO:0048878|GO:0015267|GO:0050801|GO:0055065|GO:0055072	transporter activity|cell|membrane|cellular process|metabolic process|cell junction|binding|transmembrane transporter activity|intracellular organelle|ion binding|cell-cell junction|membrane-bounded organelle|cell periphery|intrinsic component of membrane|intracellular|plasma membrane|endomembrane system|organelle membrane|transport|integral component of plasma membrane|intracellular membrane-bou…	K14737	metalloreductase STEAP1[1.16.1.-]	hsa04978	Mineral absorption - Homo sapiens (human)	7:90154375-90164829:+	9	10	8	50	49	56	0.218442	0.204396	0.180376	1.08025	1.15231	1.02987	0.201072	1.08748	-2.4352	3.36e-13	DOWN
ENSG00000152689	RASGRP3	RAS guanyl releasing protein 3 [Source:HGNC Symbol;Acc:HGNC:14545]	GO:0040011|GO:0032502|GO:0032991|GO:0004871|GO:0002376|GO:0023052|GO:0005623|GO:0016020|GO:0009987|GO:0008152|GO:0050896|GO:0005488|GO:0051716|GO:0050794|GO:0006950|GO:0071704|GO:0043167|GO:0006955|GO:0044237|GO:0023051|GO:0009653|GO:0016043|GO:0008289|GO:0071944|GO:0009605|GO:0009893|GO:0031224|GO:0030234|GO:0005622|GO:0002682|GO:0005515|GO:0005886|GO:0043234|GO:0005085|GO:0048856|GO:0019222|GO:…	locomotion|developmental process|macromolecular complex|signal transducer activity|immune system process|signaling|cell|membrane|cellular process|metabolic process|response to stimulus|binding|cellular response to stimulus|regulation of cellular process|response to stress|organic substance metabolic process|ion binding|immune response|cellular metabolic process|regulation of signaling|anatomical …	K12362	RAS guanyl-releasing protein 3[-]	hsa05200|hsa04010|hsa04014|hsa04015|hsa04662	Pathways in cancer - Homo sapiens (human)|MAPK signaling pathway - Homo sapiens (human)|Ras signaling pathway - Homo sapiens (human)|Rap1 signaling pathway - Homo sapiens (human)|B cell receptor signaling pathway - Homo sapiens (human)	2:33436324-33564750:+	177	171	151	923	852	1117	0.511872	0.416486	0.405667	2.37612	2.38741	2.44771	0.444675	2.40375	-2.43446	2.43e-49	DOWN
ENSG00000171811	CFAP46	cilia and flagella associated protein 46 [Source:HGNC Symbol;Acc:HGNC:25247]	GO:0040011|GO:0032502|GO:0005623|GO:0009987|GO:0008152|GO:0003824|GO:0042995|GO:0043229|GO:0071704|GO:0048870|GO:0009653|GO:0016043|GO:0043227|GO:0016787|GO:0005622|GO:0048856|GO:0005929|GO:0048646|GO:0001539|GO:0005930|GO:0022607|GO:0043231|GO:0008233|GO:0006928|GO:0030030|GO:0048869|GO:0007017|GO:0019538|GO:0060294|GO:0006996|GO:0000902|GO:0060285|GO:0007010|GO:0035082|GO:0044782|GO:0030031|GO:…	locomotion|developmental process|cell|cellular process|metabolic process|catalytic activity|cell projection|intracellular organelle|organic substance metabolic process|cell motility|anatomical structure morphogenesis|cellular component organization|membrane-bounded organelle|hydrolase activity|intracellular|anatomical structure development|cilium|anatomical structure formation involved in morphog…	-	-	-	-	10:132808392-132942823:-	0	4	4	18	8	19	0	0.0155283	0.0171276	0.0738536	0.0357265	0.0663566	0.0108853	0.0586456	-2.42964	7.21e-05	DOWN
ENSG00000243056	EIF4EBP3	eukaryotic translation initiation factor 4E binding protein 3 [Source:HGNC Symbol;Acc:HGNC:3290]	GO:0032991|GO:0005623|GO:0016020|GO:0045182|GO:0009987|GO:0008152|GO:0005488|GO:0009892|GO:0048523|GO:0050794|GO:0006807|GO:0071704|GO:0044237|GO:0009058|GO:0005622|GO:0005515|GO:0043234|GO:0030371|GO:0019222|GO:0034641|GO:0006413|GO:0005737|GO:0009890|GO:0016281|GO:0044249|GO:0019538|GO:0031324|GO:0031323|GO:0031369|GO:0032268|GO:0010468|GO:0034645|GO:0006518|GO:0010629|GO:0006446|GO:0032269|GO:…	macromolecular complex|cell|membrane|translation regulator activity|cellular process|metabolic process|binding|negative regulation of metabolic process|negative regulation of cellular process|regulation of cellular process|nitrogen compound metabolic process|organic substance metabolic process|cellular metabolic process|biosynthetic process|intracellular|protein binding|protein complex|translatio…	K18645	eukaryotic translation initiation factor 4E binding protein 3[-]	hsa03013	RNA transport - Homo sapiens (human)	5:140547666-140549578:+	3	4	5	18	18	34	0.240333	0.269913	0.372104	1.28373	1.39729	2.06403	0.294117	1.58168	-2.427	3.48e-07	DOWN
ENSG00000144290	SLC4A10	solute carrier family 4 member 10 [Source:HGNC Symbol;Acc:HGNC:13811]	GO:0032502|GO:0040007|GO:0005215|GO:0007610|GO:0005623|GO:0016020|GO:0009987|GO:0050896|GO:0042995|GO:0022857|GO:0009628|GO:0044297|GO:0009653|GO:0044708|GO:0071944|GO:0031224|GO:0048589|GO:0005886|GO:0007626|GO:0048856|GO:0009791|GO:0048468|GO:0043025|GO:0009314|GO:0016323|GO:0006810|GO:0007275|GO:0048513|GO:0030900|GO:0035641|GO:0007420|GO:0035640|GO:0060322|GO:0009887|GO:0035264|GO:0042592|GO:…	developmental process|growth|transporter activity|behavior|cell|membrane|cellular process|response to stimulus|cell projection|transmembrane transporter activity|response to abiotic stimulus|cell body|anatomical structure morphogenesis|single-organism behavior|cell periphery|intrinsic component of membrane|developmental growth|plasma membrane|locomotory behavior|anatomical structure development|p…	-	-	-	-	2:161424332-161985282:+	7	0	5	25	26	20	0.0282281	0	0.0187299	0.0897456	0.101595	0.0611125	0.0156527	0.0841509	-2.42657	3.46e-06	DOWN
ENSG00000277449	CEBPB-AS1	CEBPB antisense RNA 1 [Source:HGNC Symbol;Acc:HGNC:51226]	-	-	-	-	-	-	20:50184598-50191498:-	14	18	13	74	58	131	0.292686	0.316937	0.252478	1.37718	1.17492	2.07525	0.287367	1.54245	-2.42426	1.78e-13	DOWN
ENSG00000198496	NBR2	neighbor of BRCA1 lncRNA 2 [Source:HGNC Symbol;Acc:HGNC:20691]	-	-	-	-	-	-	17:43125610-43153671:+	58	72	66	374	378	351	1.1378	1.18956	1.20279	6.53117	7.18509	5.21755	1.17672	6.31127	-2.42316	5.37e-30	DOWN
ENSG00000165828	PRAP1	proline rich acidic protein 1 [Source:HGNC Symbol;Acc:HGNC:23304]	GO:0005576|GO:0005488|GO:0043167|GO:0005515|GO:0043169|GO:0046872	extracellular region|binding|ion binding|protein binding|cation binding|metal ion binding	K21250	proline-rich acidic protein 1[-]	hsa04140	Autophagy - animal - Homo sapiens (human)	10:133309410-133352683:+	3	11	17	78	46	48	0.0745378	0.230186	0.392406	1.72527	1.10748	0.903741	0.232377	1.2455	-2.42218	1.65e-08	DOWN
ENSG00000091428	RAPGEF4	Rap guanine nucleotide exchange factor 4 [Source:HGNC Symbol;Acc:HGNC:16626]	GO:0023052|GO:0005623|GO:0016020|GO:0009987|GO:0008152|GO:0050896|GO:0005488|GO:0036094|GO:0051716|GO:0097159|GO:0050794|GO:0006950|GO:0043167|GO:0044237|GO:0051641|GO:0023051|GO:0071944|GO:0009893|GO:0005622|GO:0005515|GO:0005886|GO:0005085|GO:0019222|GO:0060341|GO:0050817|GO:0006810|GO:0060627|GO:0043168|GO:0015980|GO:0044281|GO:0032940|GO:0019899|GO:0005737|GO:0007267|GO:0009611|GO:0032880|GO:…	signaling|cell|membrane|cellular process|metabolic process|response to stimulus|binding|small molecule binding|cellular response to stimulus|organic cyclic compound binding|regulation of cellular process|response to stress|ion binding|cellular metabolic process|cellular localization|regulation of signaling|cell periphery|positive regulation of metabolic process|intracellular|protein binding|plasm…	K04351	Rap guanine nucleotide exchange factor 4[-]	hsa04024|hsa04015|hsa04072|hsa04261|hsa04670|hsa04911	cAMP signaling pathway - Homo sapiens (human)|Rap1 signaling pathway - Homo sapiens (human)|Phospholipase D signaling pathway - Homo sapiens (human)|Adrenergic signaling in cardiomyocytes - Homo sapiens (human)|Leukocyte transendothelial migration - Homo sapiens (human)|Insulin secretion - Homo sapiens (human)	2:172735274-173052893:+	4	3	0	12	14	14	0.0225459	0.0142418	0	0.0602104	0.076458	0.0597935	0.0122625	0.0654873	-2.41696	5.27e-05	DOWN
ENSG00000188599	NPIPP1	nuclear pore complex interacting protein pseudogene 1 [Source:HGNC Symbol;Acc:HGNC:35407]	-	-	-	-	-	-	16:15104312-15123498:-	43	75	33	195	231	439	1.16007	1.70411	0.827051	4.68309	6.03855	8.97436	1.23041	6.56533	-2.41573	3.94e-15	DOWN
ENSG00000118407	FILIP1	filamin A interacting protein 1 [Source:HGNC Symbol;Acc:HGNC:21015]	GO:0005623|GO:0043229|GO:0005622|GO:0005737|GO:0005856	cell|intracellular organelle|intracellular|cytoplasm|cytoskeleton	-	-	-	-	6:75291859-75493738:-	4	1	1	12	12	11	0.0201865	0.00425046	0.00468589	0.0539095	0.05868	0.042062	0.00970761	0.0515505	-2.4088	8.65e-05	DOWN
ENSG00000215458	AATBC	apoptosis associated transcript in bladder cancer [Source:HGNC Symbol;Acc:HGNC:51526]	-	-	-	-	-	-	21:43805758-43812567:-	3	2	0	8	5	17	0.0288466	0.0161986	0	0.0684776	0.0465881	0.12387	0.0150151	0.0796453	-2.40718	0.00112846	DOWN
ENSG00000170500	LONRF2	LON peptidase N-terminal domain and ring finger 2 [Source:HGNC Symbol;Acc:HGNC:24788]	GO:0008152|GO:0005488|GO:0003824|GO:0071704|GO:0043167|GO:0016787|GO:0005515|GO:0016817|GO:0043169|GO:0008233|GO:0019538|GO:0046872|GO:0016818|GO:0006508|GO:0046914|GO:0016462|GO:0004176|GO:0017111|GO:0008270|GO:0016887|GO:0042623	metabolic process|binding|catalytic activity|organic substance metabolic process|ion binding|hydrolase activity|protein binding|hydrolase activity, acting on acid anhydrides|cation binding|peptidase activity|protein metabolic process|metal ion binding|hydrolase activity, acting on acid anhydrides, in phosphorus-containing anhydrides|proteolysis|transition metal ion binding|pyrophosphatase activit…	-	-	-	-	2:100273291-100322733:-	11	6	19	67	68	70	0.0409138	0.0187964	0.0656505	0.221836	0.245069	0.197284	0.0417869	0.221396	-2.40551	2.03e-12	DOWN
ENSG00000123342	MMP19	matrix metallopeptidase 19 [Source:HGNC Symbol;Acc:HGNC:7165]	GO:0032502|GO:0031012|GO:0000003|GO:0048511|GO:0009987|GO:0005576|GO:0022414|GO:0008152|GO:0050896|GO:0005488|GO:0003824|GO:0005578|GO:0044702|GO:0071704|GO:0009056|GO:0043167|GO:0042698|GO:0019953|GO:0003006|GO:0009653|GO:0016043|GO:0032504|GO:0016787|GO:0022602|GO:0048856|GO:0048646|GO:0048609|GO:0048514|GO:0045137|GO:0001554|GO:0001568|GO:0007275|GO:0048513|GO:0043062|GO:0001542|GO:0048608|GO:…	developmental process|extracellular matrix|reproduction|rhythmic process|cellular process|extracellular region|reproductive process|metabolic process|response to stimulus|binding|catalytic activity|proteinaceous extracellular matrix|single organism reproductive process|organic substance metabolic process|catabolic process|ion binding|ovulation cycle|sexual reproduction|developmental process invol…	-	-	-	-	12:55835433-55842966:-	0	3	5	11	15	18	0	0.0149144	0.0274148	0.0577977	0.0857898	0.0805059	0.0141098	0.0746978	-2.40437	4.8e-05	DOWN
ENSG00000214249	CTAGE11P	CTAGE family member 11, pseudogene [Source:HGNC Symbol;Acc:HGNC:37293]	-	-	-	-	-	-	13:75237944-75240296:-	3	0	1	3	3	20	0.070578	0	0.0218463	0.0628385	0.0683822	0.356546	0.0308081	0.162589	-2.39985	0.0146967	DOWN
ENSG00000270788	PDLIM1P1	PDZ and LIM domain 1 pseudogene 1 [Source:HGNC Symbol;Acc:HGNC:20026]	-	-	-	-	-	-	14:50050368-50051336:+	1	1	0	4	4	3	0.0571471	0.0481192	0	0.203419	0.221419	0.129856	0.0350888	0.184898	-2.39765	0.0379899	DOWN
ENSG00000270024	C8orf44-SGK3	-	GO:0009987|GO:0008152|GO:0005488|GO:0003824|GO:0036094|GO:0097159|GO:0071704|GO:0043167|GO:0044237|GO:0008289|GO:0016740|GO:0043168|GO:0005543|GO:0001882|GO:0016772|GO:0000166|GO:0019538|GO:0035639|GO:0043412|GO:0035091|GO:0001883|GO:0036211|GO:0032549|GO:0016301|GO:0006796|GO:0044267|GO:0017076|GO:0016773|GO:0005524|GO:0030554|GO:0016310|GO:0004672|GO:0006464|GO:0006468|GO:0004674	cellular process|metabolic process|binding|catalytic activity|small molecule binding|organic cyclic compound binding|organic substance metabolic process|ion binding|cellular metabolic process|lipid binding|transferase activity|anion binding|phospholipid binding|nucleoside binding|transferase activity, transferring phosphorus-containing groups|nucleotide binding|protein metabolic process|purine ri…	-	-	-	-	8:66667596-66860472:+	1	1	1	5	8	3	0.0169189	0.0142461	0.0157055	0.0752873	0.131106	0.038445	0.0156235	0.0816129	-2.38508	0.0155529	DOWN
ENSG00000170801	HTRA3	HtrA serine peptidase 3 [Source:HGNC Symbol;Acc:HGNC:30406]	GO:0040007|GO:0023052|GO:0009987|GO:0005576|GO:0008152|GO:0050896|GO:0005488|GO:0003824|GO:0051716|GO:0048523|GO:0050794|GO:0006807|GO:0016049|GO:0071704|GO:0044237|GO:0023051|GO:0016043|GO:0040008|GO:0023057|GO:0016787|GO:0009058|GO:0005515|GO:0019222|GO:0006725|GO:0019838|GO:1901360|GO:0034641|GO:0046483|GO:0051128|GO:0090287|GO:0008233|GO:0071559|GO:0009966|GO:0010646|GO:0090288|GO:0006139|GO:…	growth|signaling|cellular process|extracellular region|metabolic process|response to stimulus|binding|catalytic activity|cellular response to stimulus|negative regulation of cellular process|regulation of cellular process|nitrogen compound metabolic process|cell growth|organic substance metabolic process|cellular metabolic process|regulation of signaling|cellular component organization|regulation…	-	-	-	-	4:8269765-8307111:+	3	5	3	16	18	27	0.0426039	0.0598096	0.0395751	0.202283	0.247698	0.290559	0.0473295	0.246847	-2.3828	1.28e-06	DOWN
ENSG00000114948	ADAM23	ADAM metallopeptidase domain 23 [Source:HGNC Symbol;Acc:HGNC:202]	GO:0032502|GO:0005623|GO:0016020|GO:0005576|GO:0008152|GO:0005488|GO:0003824|GO:0044877|GO:0071704|GO:0043167|GO:0007155|GO:0071944|GO:0016787|GO:0031224|GO:0005515|GO:0005886|GO:0048856|GO:0007275|GO:0005102|GO:0005887|GO:0043169|GO:0008233|GO:0032403|GO:0050839|GO:0031226|GO:0016021|GO:0019538|GO:0046872|GO:0007417|GO:0005178|GO:0006508|GO:0007399|GO:0008237|GO:0004175|GO:0046914|GO:0008270|GO:…	developmental process|cell|membrane|extracellular region|metabolic process|binding|catalytic activity|macromolecular complex binding|organic substance metabolic process|ion binding|cell adhesion|cell periphery|hydrolase activity|intrinsic component of membrane|protein binding|plasma membrane|anatomical structure development|multicellular organism development|receptor binding|integral component of…	-	-	-	-	2:206443539-206621130:+	0	5	2	4	21	10	0	0.0321702	0.0141934	0.0271992	0.155441	0.0578827	0.0154545	0.0801744	-2.37511	0.00608495	DOWN
ENSG00000273388	AC005291.2	novel transcript, antisense to MYH13	-	-	-	-	-	-	17:10291820-10317926:+	0	0	2	5	3	3	0	0	0.196672	0.471157	0.307654	0.240594	0.0655575	0.339802	-2.37386	0.0458749	DOWN
ENSG00000251359	WWC2-AS2	WWC2 antisense RNA 2 [Source:HGNC Symbol;Acc:HGNC:26390]	-	-	-	-	-	-	4:183097017-183099199:-	2	0	2	8	7	8	0.0507076	0	0.0471185	0.180589	0.172016	0.153728	0.0326087	0.168778	-2.3718	0.001297	DOWN
ENSG00000099337	KCNK6	potassium two pore domain channel subfamily K member 6 [Source:HGNC Symbol;Acc:HGNC:6281]	GO:0032991|GO:0005215|GO:0023052|GO:0005623|GO:0016020|GO:0009987|GO:0004872|GO:0022857|GO:0050794|GO:0071944|GO:0031224|GO:0005886|GO:0043234|GO:0042391|GO:0006810|GO:0098797|GO:0005887|GO:0007267|GO:0022891|GO:0031226|GO:1902495|GO:0007154|GO:0055085|GO:0008217|GO:0071804|GO:0016021|GO:0003013|GO:0030322|GO:0015267|GO:0006811|GO:0015075|GO:0008076|GO:0045776|GO:0034765|GO:0034702|GO:0043269|GO:…	macromolecular complex|transporter activity|signaling|cell|membrane|cellular process|receptor activity|transmembrane transporter activity|regulation of cellular process|cell periphery|intrinsic component of membrane|plasma membrane|protein complex|regulation of membrane potential|transport|plasma membrane protein complex|integral component of plasma membrane|cell-cell signaling|substrate-specific…	-	-	-	-	19:38319844-38332076:+	3	8	0	16	16	27	0.0267898	0.0601666	0	0.127198	0.138454	0.182707	0.0289855	0.149453	-2.36629	1.55e-05	DOWN
ENSG00000224810	AL355482.1	novel transcript (LOC149157)	-	-	-	-	-	-	1:182062677-182069253:-	0	5	0	2	8	16	0	0.094656	0	0.0400148	0.174223	0.272504	0.031552	0.162247	-2.36239	0.0233898	DOWN
ENSG00000133639	BTG1	BTG anti-proliferation factor 1 [Source:HGNC Symbol;Acc:HGNC:1130]	GO:0040011|GO:0032502|GO:0040007|GO:0005623|GO:0009987|GO:0008152|GO:0005488|GO:0000988|GO:0048523|GO:0008283|GO:0050794|GO:0043229|GO:0006807|GO:0016049|GO:0071704|GO:0044237|GO:0048870|GO:0000989|GO:0045926|GO:0009653|GO:0016043|GO:0043227|GO:0040008|GO:0009058|GO:0050793|GO:0005622|GO:0005515|GO:0048856|GO:0048646|GO:0019222|GO:0048514|GO:0042127|GO:0045595|GO:0003712|GO:0006725|GO:0009888|GO:…	locomotion|developmental process|growth|cell|cellular process|metabolic process|binding|transcription factor activity, protein binding|negative regulation of cellular process|cell proliferation|regulation of cellular process|intracellular organelle|nitrogen compound metabolic process|cell growth|organic substance metabolic process|cellular metabolic process|cell motility|transcription factor acti…	K14443	protein Tob/BTG[-]	hsa03018	RNA degradation - Homo sapiens (human)	12:92140278-92145897:-	412	496	529	2495	2353	2983	4.39978	4.46099	5.24798	23.7182	24.3475	24.1382	4.70292	24.068	-2.35549	2.28e-65	DOWN
ENSG00000236756	DNAJC9-AS1	DNAJC9 antisense RNA 1 [Source:HGNC Symbol;Acc:HGNC:31432]	-	-	-	-	-	-	10:73247360-73276984:+	0	3	1	6	8	6	0	0.042032	0.015446	0.0888429	0.12894	0.0756317	0.0191593	0.0978047	-2.35186	0.00589194	DOWN
ENSG00000214940	NPIPA8	nuclear pore complex interacting protein family member A8 [Source:HGNC Symbol;Acc:HGNC:41983]	-	-	-	-	-	-	16:18317942-18336736:-	2	0	0	2	4	6	0.051295	0	0	0.0456702	0.0994233	0.116637	0.0170983	0.0872434	-2.35119	0.0338282	DOWN
ENSG00000130766	SESN2	sestrin 2 [Source:HGNC Symbol;Acc:HGNC:20746]	GO:0023052|GO:0005623|GO:0009987|GO:0008152|GO:0050896|GO:0005488|GO:0051716|GO:0050794|GO:0043229|GO:0006807|GO:0006950|GO:0071704|GO:0009056|GO:0044237|GO:0006914|GO:0016043|GO:0043227|GO:0009058|GO:0005622|GO:0005515|GO:0019222|GO:0044262|GO:0044255|GO:0006725|GO:0006810|GO:1901360|GO:0006082|GO:0034641|GO:0044281|GO:0046483|GO:0043231|GO:0010243|GO:0005737|GO:0005975|GO:0042592|GO:0019725|GO:…	signaling|cell|cellular process|metabolic process|response to stimulus|binding|cellular response to stimulus|regulation of cellular process|intracellular organelle|nitrogen compound metabolic process|response to stress|organic substance metabolic process|catabolic process|cellular metabolic process|autophagy|cellular component organization|membrane-bounded organelle|biosynthetic process|intracell…	K20394	sestrin 2[-]	hsa04150|hsa04211|hsa04115	mTOR signaling pathway - Homo sapiens (human)|Longevity regulating pathway - Homo sapiens (human)|p53 signaling pathway - Homo sapiens (human)	1:28259527-28282491:+	801	1001	1046	4972	4520	5948	12.842	13.5161	15.5789	70.9595	70.2165	72.2588	13.979	71.145	-2.3475	1.11e-73	DOWN
ENSG00000137699	TRIM29	tripartite motif containing 29 [Source:HGNC Symbol;Acc:HGNC:17274]	GO:0005623|GO:0009987|GO:0008152|GO:0001071|GO:0005488|GO:0009892|GO:0003700|GO:0048523|GO:0050794|GO:0043229|GO:0006807|GO:0071704|GO:0043167|GO:0044237|GO:0051641|GO:0043227|GO:1903828|GO:0009058|GO:0005622|GO:0005515|GO:0019222|GO:0060341|GO:1900181|GO:0006725|GO:1901360|GO:0002039|GO:0034641|GO:0046483|GO:0043231|GO:0043169|GO:0005737|GO:0032880|GO:0009890|GO:0006139|GO:0008104|GO:0044249|GO:…	cell|cellular process|metabolic process|nucleic acid binding transcription factor activity|binding|negative regulation of metabolic process|transcription factor activity, sequence-specific DNA binding|negative regulation of cellular process|regulation of cellular process|intracellular organelle|nitrogen compound metabolic process|organic substance metabolic process|ion binding|cellular metabolic …	-	-	-	-	11:120111275-120185529:-	21	15	20	90	87	132	0.0730381	0.0439383	0.0646193	0.27865	0.293195	0.34788	0.0605319	0.306575	-2.34047	2.95e-17	DOWN
ENSG00000174450	GOLGA6L2	golgin A6 family like 2 [Source:HGNC Symbol;Acc:HGNC:26695]	GO:0005623|GO:0005488|GO:0043229|GO:0043227|GO:0005622|GO:0005515|GO:0012505|GO:0043231|GO:0005737|GO:0005794	cell|binding|intracellular organelle|membrane-bounded organelle|intracellular|protein binding|endomembrane system|intracellular membrane-bounded organelle|cytoplasm|Golgi apparatus	-	-	-	-	15:23439498-23447234:-	5	4	2	15	20	25	0.056924	0.0383529	0.0211515	0.152004	0.220611	0.215651	0.0388094	0.196089	-2.33703	1.53e-06	DOWN
ENSG00000271605	MILR1	mast cell immunoglobulin like receptor 1 [Source:HGNC Symbol;Acc:HGNC:27570]	GO:0002376|GO:0005623|GO:0016020|GO:0009987|GO:0050896|GO:0005488|GO:0002683|GO:0048523|GO:0050794|GO:0045321|GO:0043229|GO:0006955|GO:0051641|GO:0043227|GO:0071944|GO:0031224|GO:0005622|GO:0002682|GO:0005515|GO:0005886|GO:0051640|GO:0006810|GO:0032940|GO:0005887|GO:0043231|GO:0005737|GO:0051656|GO:0001775|GO:0002263|GO:0031226|GO:0050865|GO:0002366|GO:0051649|GO:0002695|GO:0043299|GO:0016021|GO:…	immune system process|cell|membrane|cellular process|response to stimulus|binding|negative regulation of immune system process|negative regulation of cellular process|regulation of cellular process|leukocyte activation|intracellular organelle|immune response|cellular localization|membrane-bounded organelle|cell periphery|intrinsic component of membrane|intracellular|regulation of immune system pr…	-	-	-	-	17:64449037-64468643:+	0	8	0	16	11	12	0	0.132307	0	0.279709	0.209318	0.178561	0.0441023	0.222529	-2.33507	0.0021303	DOWN
ENSG00000198691	ABCA4	ATP binding cassette subfamily A member 4 [Source:HGNC Symbol;Acc:HGNC:34]	GO:0005215|GO:0023052|GO:0005623|GO:0016020|GO:0009987|GO:0008152|GO:0050896|GO:0005488|GO:0003824|GO:0036094|GO:0051716|GO:0042995|GO:0097159|GO:0022857|GO:0051606|GO:0050794|GO:0043229|GO:0071704|GO:0043167|GO:0009628|GO:0044237|GO:0016043|GO:0043227|GO:0071944|GO:0009605|GO:0016787|GO:0031224|GO:0005622|GO:0005886|GO:0005929|GO:0031090|GO:0044255|GO:0097035|GO:0009314|GO:0006810|GO:0050877|GO:…	transporter activity|signaling|cell|membrane|cellular process|metabolic process|response to stimulus|binding|catalytic activity|small molecule binding|cellular response to stimulus|cell projection|organic cyclic compound binding|transmembrane transporter activity|detection of stimulus|regulation of cellular process|intracellular organelle|organic substance metabolic process|ion binding|response t…	K05644	ATP-binding cassette, subfamily A (ABC1), member 4[-]	hsa02010	ABC transporters - Homo sapiens (human)	1:93992835-94121132:-	0	0	2	3	3	5	0	0	0.0109193	0.0156963	0.017081	0.0222674	0.00363976	0.0183482	-2.33372	0.0420751	DOWN
ENSG00000228775	WEE2-AS1	WEE2 antisense RNA 1 [Source:HGNC Symbol;Acc:HGNC:48669]	-	-	-	-	-	-	7:141704338-141738346:-	9	7	15	61	46	60	0.0868969	0.0569223	0.134535	0.524266	0.430322	0.438943	0.0927847	0.46451	-2.32375	6.3e-12	DOWN
ENSG00000258088	AC078820.1	novel transcript	-	-	-	-	-	-	12:75694010-75698816:-	0	2	2	4	13	2	0	0.125681	0.138625	0.265651	0.939782	0.113055	0.0881019	0.439496	-2.31861	0.0305364	DOWN
ENSG00000154319	FAM167A	family with sequence similarity 167 member A [Source:HGNC Symbol;Acc:HGNC:15549]	GO:0005488|GO:0005515	binding|protein binding	-	-	-	-	8:11421463-11474715:-	23	23	33	150	121	149	0.125251	0.105487	0.16694	0.727141	0.63846	0.614826	0.132559	0.660142	-2.31614	8.29e-20	DOWN
ENSG00000204584	AC027801.1	novel transcript, antisense to TAC4	-	-	-	-	-	-	17:49845910-49848837:+	0	0	3	3	6	7	0	0	0.073459	0.070409	0.153267	0.139831	0.0244863	0.121169	-2.30697	0.0175924	DOWN
ENSG00000137393	RNF144B	ring finger protein 144B [Source:HGNC Symbol;Acc:HGNC:21578]	GO:0032991|GO:0005623|GO:0016020|GO:0009987|GO:0008152|GO:0005488|GO:0003824|GO:0050794|GO:0043229|GO:0071704|GO:0009056|GO:0043167|GO:0044237|GO:0043227|GO:0009893|GO:0031224|GO:0016874|GO:0005622|GO:0005515|GO:0043234|GO:0016740|GO:0031090|GO:0019222|GO:0031325|GO:0043231|GO:0043169|GO:0019899|GO:0005737|GO:0031966|GO:0008219|GO:0019787|GO:0000151|GO:0016021|GO:0019538|GO:0031323|GO:0032268|GO:…	macromolecular complex|cell|membrane|cellular process|metabolic process|binding|catalytic activity|regulation of cellular process|intracellular organelle|organic substance metabolic process|catabolic process|ion binding|cellular metabolic process|membrane-bounded organelle|positive regulation of metabolic process|intrinsic component of membrane|ligase activity|intracellular|protein binding|protei…	-	-	-	-	6:18387350-18468874:+	188	283	257	1251	1187	1355	1.96669	2.49334	2.49755	11.6497	12.0317	10.7408	2.31919	11.4741	-2.30668	4.27e-47	DOWN
ENSG00000076641	PAG1	phosphoprotein membrane anchor with glycosphingolipid microdomains 1 [Source:HGNC Symbol;Acc:HGNC:30043]	GO:0002376|GO:0023052|GO:0005623|GO:0016020|GO:0009987|GO:0050896|GO:0005488|GO:0060090|GO:0051716|GO:0002683|GO:0048523|GO:0050794|GO:0045321|GO:0006955|GO:0023051|GO:0007155|GO:0071944|GO:0031224|GO:0002684|GO:0005622|GO:0002682|GO:0005515|GO:0005886|GO:0035591|GO:0002757|GO:0002250|GO:0016337|GO:0070489|GO:0030155|GO:0098609|GO:0001775|GO:0009966|GO:0030674|GO:0019904|GO:0010646|GO:0007162|GO:…	immune system process|signaling|cell|membrane|cellular process|response to stimulus|binding|binding, bridging|cellular response to stimulus|negative regulation of immune system process|negative regulation of cellular process|regulation of cellular process|leukocyte activation|immune response|regulation of signaling|cell adhesion|cell periphery|intrinsic component of membrane|positive regulation o…	-	-	-	-	8:80967810-81112068:-	0	2	3	8	10	7	0	0.00758233	0.0125428	0.0320534	0.0436145	0.0238756	0.00670838	0.0331812	-2.30633	0.0022269	DOWN
ENSG00000230787	PSAT1P3	phosphoserine aminotransferase 1 pseudogene 3 [Source:HGNC Symbol;Acc:HGNC:43989]	-	-	-	-	-	-	1:79054945-79056055:-	1	5	7	26	17	24	0.049843	0.209845	0.324017	1.15327	0.820769	0.906181	0.194568	0.960073	-2.30287	1.66e-06	DOWN
ENSG00000130720	FIBCD1	fibrinogen C domain containing 1 [Source:HGNC Symbol;Acc:HGNC:25922]	GO:0016020|GO:0005488|GO:0043167|GO:0031224|GO:0005515|GO:0043169|GO:0008061|GO:0016021|GO:0046872	membrane|binding|ion binding|intrinsic component of membrane|protein binding|cation binding|chitin binding|integral component of membrane|metal ion binding	-	-	-	-	9:130902438-130939286:-	3	3	0	11	7	14	0.0189946	0.0159994	0	0.0620021	0.04295	0.0671727	0.0116647	0.0573749	-2.29827	0.00047099	DOWN
ENSG00000100504	PYGL	glycogen phosphorylase L [Source:HGNC Symbol;Acc:HGNC:9725]	GO:0005623|GO:0016020|GO:0009987|GO:0005576|GO:0008152|GO:0005488|GO:0003824|GO:0036094|GO:1903561|GO:0097159|GO:0071704|GO:0009056|GO:0043167|GO:0008144|GO:0044237|GO:0030246|GO:0043227|GO:0048037|GO:0008289|GO:0071944|GO:0009058|GO:0005622|GO:0005515|GO:0005886|GO:0016740|GO:0042802|GO:0044262|GO:0048029|GO:0005496|GO:0043168|GO:0015980|GO:0044281|GO:0001882|GO:0031982|GO:0019637|GO:0043169|GO:…	cell|membrane|cellular process|extracellular region|metabolic process|binding|catalytic activity|small molecule binding|extracellular vesicle|organic cyclic compound binding|organic substance metabolic process|catabolic process|ion binding|drug binding|cellular metabolic process|carbohydrate binding|membrane-bounded organelle|cofactor binding|lipid binding|cell periphery|biosynthetic process|intr…	K00688	glycogen phosphorylase[2.4.1.1]	hsa01100|hsa04217|hsa04910|hsa04931|hsa04922|hsa00500	Metabolic pathways - Homo sapiens (human)|Necroptosis - Homo sapiens (human)|Insulin signaling pathway - Homo sapiens (human)|Insulin resistance - Homo sapiens (human)|Glucagon signaling pathway - Homo sapiens (human)|Starch and sucrose metabolism - Homo sapiens (human)	14:50857891-50944736:-	0	4	2	17	7	5	0	0.0276557	0.015252	0.124222	0.0556809	0.031103	0.0143026	0.0703353	-2.29797	0.00597508	DOWN
ENSG00000173269	MMRN2	multimerin 2 [Source:HGNC Symbol;Acc:HGNC:19888]	GO:0040011|GO:0032502|GO:0031012|GO:0023052|GO:0009987|GO:0005576|GO:0050896|GO:0005488|GO:0005604|GO:1903561|GO:0051716|GO:0040013|GO:0048523|GO:0050794|GO:0040012|GO:0005578|GO:0048870|GO:0023051|GO:0009653|GO:0043227|GO:0023057|GO:0005615|GO:0050793|GO:0005515|GO:0048856|GO:0048646|GO:0048514|GO:0001568|GO:0007275|GO:0010632|GO:0031982|GO:0090287|GO:0006928|GO:0009966|GO:0010646|GO:0090288|GO:…	locomotion|developmental process|extracellular matrix|signaling|cellular process|extracellular region|response to stimulus|binding|basement membrane|extracellular vesicle|cellular response to stimulus|negative regulation of locomotion|negative regulation of cellular process|regulation of cellular process|regulation of locomotion|proteinaceous extracellular matrix|cell motility|regulation of signa…	-	-	-	-	10:86935540-86969481:-	19	5	17	14	161	30	0.143519	0.0318103	0.119291	0.0941388	1.17836	0.171711	0.0982068	0.481403	-2.29335	0.00330861	DOWN
ENSG00000155265	GOLGA7B	golgin A7 family member B [Source:HGNC Symbol;Acc:HGNC:31668]	GO:0005623|GO:0016020|GO:0043229|GO:0043227|GO:0005622|GO:0012505|GO:0031090|GO:0043231|GO:0005737|GO:0005794|GO:0000139	cell|membrane|intracellular organelle|membrane-bounded organelle|intracellular|endomembrane system|organelle membrane|intracellular membrane-bounded organelle|cytoplasm|Golgi apparatus|Golgi membrane	-	-	-	-	10:97850239-97871580:+	6	16	5	48	34	56	0.0251051	0.0563865	0.0194349	0.178794	0.137853	0.17756	0.0336422	0.164736	-2.29181	1.1e-09	DOWN
ENSG00000087074	PPP1R15A	protein phosphatase 1 regulatory subunit 15A [Source:HGNC Symbol;Acc:HGNC:14375]	GO:0032502|GO:0032991|GO:0023052|GO:0005623|GO:0016020|GO:0009987|GO:0008152|GO:0050896|GO:0005488|GO:0051716|GO:0009892|GO:0048523|GO:0008283|GO:0050794|GO:0043229|GO:0006807|GO:0006950|GO:0042175|GO:0071704|GO:0009628|GO:0044237|GO:0051641|GO:0023051|GO:0009653|GO:0043227|GO:0019867|GO:0009605|GO:0023057|GO:0009893|GO:0009058|GO:0008287|GO:0030234|GO:0050793|GO:0005622|GO:0005789|GO:0005515|GO:…	developmental process|macromolecular complex|signaling|cell|membrane|cellular process|metabolic process|response to stimulus|binding|cellular response to stimulus|negative regulation of metabolic process|negative regulation of cellular process|cell proliferation|regulation of cellular process|intracellular organelle|nitrogen compound metabolic process|response to stress|nuclear outer membrane-end…	K14019	protein phosphatase 1 regulatory subunit 15A[-]	hsa04141	Protein processing in endoplasmic reticulum - Homo sapiens (human)	19:48872392-48876057:+	3029	3593	3310	16663	14759	20408	40.8692	40.8291	41.4885	200.137	192.954	208.649	41.0623	200.58	-2.28829	3.01e-80	DOWN
ENSG00000112541	PDE10A	phosphodiesterase 10A [Source:HGNC Symbol;Acc:HGNC:8772]	GO:0023052|GO:0005623|GO:0016020|GO:0009987|GO:0008152|GO:0050896|GO:0005488|GO:0003824|GO:0036094|GO:0051716|GO:0097159|GO:0050794|GO:0006807|GO:0006950|GO:0071704|GO:0009056|GO:0043167|GO:0008144|GO:0044237|GO:0023051|GO:0044297|GO:0016787|GO:0005622|GO:0005515|GO:0050817|GO:0006725|GO:0043025|GO:1901360|GO:0034641|GO:0043168|GO:0016788|GO:0044281|GO:0019637|GO:0046483|GO:0043169|GO:0005737|GO:…	signaling|cell|membrane|cellular process|metabolic process|response to stimulus|binding|catalytic activity|small molecule binding|cellular response to stimulus|organic cyclic compound binding|regulation of cellular process|nitrogen compound metabolic process|response to stress|organic substance metabolic process|catabolic process|ion binding|drug binding|cellular metabolic process|regulation of s…	K18438	cAMP and cAMP-inhibited cGMP 3';,5';-cyclic phosphodiesterase 10[3.1.4.17 3.1.4.35]	hsa04024|hsa00230|hsa05032	cAMP signaling pathway - Homo sapiens (human)|Purine metabolism - Homo sapiens (human)|Morphine addiction - Homo sapiens (human)	6:165327287-165986603:-	1	2	0	10	2	3	0.00366047	0.0061644	0	0.0325774	0.0070931	0.00831772	0.00327496	0.0159961	-2.28817	0.0419949	DOWN
ENSG00000258102	MAP1LC3B2	microtubule associated protein 1 light chain 3 beta 2 [Source:HGNC Symbol;Acc:HGNC:34390]	GO:0005623|GO:0016020|GO:0009987|GO:0008152|GO:0050896|GO:0005488|GO:0051716|GO:0044877|GO:0043229|GO:0006950|GO:0009056|GO:0006914|GO:0016043|GO:0043227|GO:0009605|GO:0005622|GO:0005515|GO:0012505|GO:0031090|GO:0009991|GO:0005874|GO:0031982|GO:0033554|GO:0022607|GO:0043231|GO:0005774|GO:0005737|GO:0031668|GO:0032403|GO:0007154|GO:0000422|GO:0008092|GO:0016236|GO:0042594|GO:0006996|GO:0015631|GO:…	cell|membrane|cellular process|metabolic process|response to stimulus|binding|cellular response to stimulus|macromolecular complex binding|intracellular organelle|response to stress|catabolic process|autophagy|cellular component organization|membrane-bounded organelle|response to external stimulus|intracellular|protein binding|endomembrane system|organelle membrane|response to extracellular stimu…	-	-	-	-	12:116548105-116576448:+	111	128	100	561	533	667	2.80593	2.72509	2.34832	12.6239	13.0551	12.7761	2.62645	12.8184	-2.28703	1.61e-37	DOWN
ENSG00000162949	CAPN13	calpain 13 [Source:HGNC Symbol;Acc:HGNC:16663]	GO:0005623|GO:0008152|GO:0005488|GO:0003824|GO:0071704|GO:0043167|GO:0016787|GO:0005622|GO:0043169|GO:0008233|GO:0019538|GO:0046872|GO:0006508|GO:0005509|GO:0004175|GO:0008234|GO:0004197|GO:0004198	cell|metabolic process|binding|catalytic activity|organic substance metabolic process|ion binding|hydrolase activity|intracellular|cation binding|peptidase activity|protein metabolic process|metal ion binding|proteolysis|calcium ion binding|endopeptidase activity|cysteine-type peptidase activity|cysteine-type endopeptidase activity|calcium-dependent cysteine-type endopeptidase activity	-	-	-	-	2:30722771-30820542:-	0	3	1	7	7	5	0	0.0219872	0.00807989	0.0542238	0.0590242	0.0329706	0.0100224	0.0487395	-2.28187	0.00894058	DOWN
ENSG00000130517	PGPEP1	pyroglutamyl-peptidase I [Source:HGNC Symbol;Acc:HGNC:13568]	GO:0005623|GO:0008152|GO:0003824|GO:0071704|GO:0016787|GO:0005622|GO:0008233|GO:0005737|GO:0019538|GO:0005829|GO:0006508|GO:0008238|GO:0008234|GO:0008242|GO:0016920	cell|metabolic process|catalytic activity|organic substance metabolic process|hydrolase activity|intracellular|peptidase activity|cytoplasm|protein metabolic process|cytosol|proteolysis|exopeptidase activity|cysteine-type peptidase activity|omega peptidase activity|pyroglutamyl-peptidase activity	-	-	-	-	19:18340587-18369950:+	1	10	3	19	21	29	0.00461886	0.038888	0.0128671	0.0780974	0.0939597	0.10147	0.0187913	0.0911758	-2.27858	6.12e-06	DOWN
ENSG00000214814	FER1L6	fer-1 like family member 6 [Source:HGNC Symbol;Acc:HGNC:28065]	GO:0016020|GO:0005488|GO:0031224|GO:0005515|GO:0016021	membrane|binding|intrinsic component of membrane|protein binding|integral component of membrane	-	-	-	-	8:123851987-124120061:+	1	0	6	8	20	7	0.00901735	0	0.050249	0.0641956	0.1747	0.0478172	0.0197554	0.0955708	-2.27432	0.00492835	DOWN
ENSG00000256034	AP002770.1	novel transcript	-	-	-	-	-	-	11:73760563-73761070:+	0	0	4	6	9	5	0	0	0.480653	0.690815	1.12795	0.49009	0.160218	0.769619	-2.26411	0.0125361	DOWN
ENSG00000277130	AC073569.3	novel transcript, antisense to PPP1R12A	-	-	-	-	-	-	12:79818784-79819465:-	0	2	1	5	2	8	0	0.136738	0.0753728	0.361313	0.157338	0.492066	0.0707035	0.336906	-2.25249	0.0331846	DOWN
ENSG00000183018	SPNS2	sphingolipid transporter 2 [Source:HGNC Symbol;Acc:HGNC:26992]	GO:0040011|GO:0032502|GO:0005215|GO:0002376|GO:0023052|GO:0005623|GO:0016020|GO:0009987|GO:0008152|GO:0050896|GO:0051716|GO:0050794|GO:0043229|GO:0006807|GO:0071704|GO:0050900|GO:0006955|GO:0044237|GO:0001776|GO:0048870|GO:0043473|GO:0043227|GO:0031224|GO:0050793|GO:0005622|GO:0002682|GO:0002520|GO:0048856|GO:0031090|GO:0044255|GO:0006959|GO:0006810|GO:0007275|GO:0048513|GO:0048066|GO:0031982|GO:…	locomotion|developmental process|transporter activity|immune system process|signaling|cell|membrane|cellular process|metabolic process|response to stimulus|cellular response to stimulus|regulation of cellular process|intracellular organelle|nitrogen compound metabolic process|organic substance metabolic process|leukocyte migration|immune response|cellular metabolic process|leukocyte homeostasis|c…	-	-	-	-	17:4498838-4539035:+	0	3	0	6	3	5	0	0.0191778	0	0.0405359	0.0220597	0.0287577	0.00639259	0.0304511	-2.25202	0.0337177	DOWN
ENSG00000124915	MYRF-AS1	MYRF antisense RNA 1 [Source:HGNC Symbol;Acc:HGNC:24506]	-	-	-	-	-	-	11:61746493-61757655:-	0	5	3	14	9	16	0	0.0685699	0.0453717	0.202924	0.141989	0.197405	0.0379805	0.180773	-2.25085	0.00022091	DOWN
ENSG00000160111	CPAMD8	C3 and PZP like alpha-2-macroglobulin domain containing 8 [Source:HGNC Symbol;Acc:HGNC:23228]	GO:0005623|GO:0016020|GO:0009987|GO:0005576|GO:0008152|GO:0005488|GO:0009892|GO:0048523|GO:0050794|GO:0071704|GO:0044237|GO:0071944|GO:0005615|GO:0030234|GO:0005515|GO:0005886|GO:0019222|GO:0004857|GO:0044092|GO:0050790|GO:0043086|GO:0019538|GO:0031324|GO:0031323|GO:0032268|GO:0030414|GO:0032269|GO:0051346|GO:0006508|GO:0044267|GO:0051246|GO:0004866|GO:0010466|GO:0030162|GO:0052547|GO:0045861|GO:…	cell|membrane|cellular process|extracellular region|metabolic process|binding|negative regulation of metabolic process|negative regulation of cellular process|regulation of cellular process|organic substance metabolic process|cellular metabolic process|cell periphery|extracellular space|enzyme regulator activity|protein binding|plasma membrane|regulation of metabolic process|enzyme inhibitor acti…	-	-	-	-	19:16892947-17026815:-	1	5	3	8	13	24	0.00274014	0.0115363	0.00763343	0.0195074	0.0345053	0.0498178	0.0073033	0.0346102	-2.24458	0.000282159	DOWN
ENSG00000234043	NUDT9P1	nudix hydrolase 9 pseudogene 1 [Source:HGNC Symbol;Acc:HGNC:28523]	-	-	-	-	-	-	10:91152605-91153349:-	1	1	2	4	5	12	0.0743296	0.0625873	0.138067	0.264581	0.36001	0.675655	0.0916612	0.433415	-2.24137	0.00732433	DOWN
ENSG00000233098	CCDC144NL-AS1	CCDC144NL antisense RNA 1 [Source:HGNC Symbol;Acc:HGNC:51340]	-	-	-	-	-	-	17:20868433-21002276:+	0	0	6	11	3	18	0	0	0.0222865	0.039151	0.0116209	0.0545331	0.00742884	0.0351017	-2.24033	0.0135391	DOWN
ENSG00000172216	CEBPB	CCAAT enhancer binding protein beta [Source:HGNC Symbol;Acc:HGNC:1834]	GO:0032502|GO:0032991|GO:0000003|GO:0002376|GO:0007610|GO:0023052|GO:0005623|GO:0048511|GO:0009987|GO:0022414|GO:0008152|GO:0050896|GO:0001071|GO:0005488|GO:0051716|GO:0002683|GO:0097159|GO:0009892|GO:0003700|GO:0048523|GO:0044877|GO:0008283|GO:0050794|GO:0045321|GO:0043229|GO:0006807|GO:0006950|GO:0044702|GO:0071704|GO:0006955|GO:0042698|GO:0044237|GO:0003006|GO:0009653|GO:0000785|GO:0051707|GO:…	developmental process|macromolecular complex|reproduction|immune system process|behavior|signaling|cell|rhythmic process|cellular process|reproductive process|metabolic process|response to stimulus|nucleic acid binding transcription factor activity|binding|cellular response to stimulus|negative regulation of immune system process|organic cyclic compound binding|negative regulation of metabolic pr…	K10048	CCAAT/enhancer binding protein (C/EBP), beta[-]	hsa05152|hsa05202|hsa04668|hsa04657	Tuberculosis - Homo sapiens (human)|Transcriptional misregulation in cancer - Homo sapiens (human)|TNF signaling pathway - Homo sapiens (human)|IL-17 signaling pathway - Homo sapiens (human)	20:50190734-50192689:+	421	629	595	2699	2431	3076	11.9155	14.9933	15.6441	68.0002	66.6674	65.9681	14.1843	66.8786	-2.23725	2.96e-55	DOWN
ENSG00000245522	LINC02709	long intergenic non-protein coding RNA 2709 [Source:HGNC Symbol;Acc:HGNC:54226]	-	-	-	-	-	-	11:9754770-9759533:-	7	8	7	26	30	57	0.0865184	0.0832714	0.0803713	0.286064	0.359287	0.53384	0.0833871	0.393064	-2.23687	5.58e-08	DOWN
ENSG00000236489	AC133473.1	ribosomal protein L34 (RPL34) pseudogene	-	-	-	-	-	-	3:185606575-185606873:+	0	2	2	3	9	7	0	0.31189	0.344012	0.494512	1.61459	0.982092	0.218634	1.0304	-2.23661	0.0129279	DOWN
ENSG00000238039	AC244197.2	novel transcript	-	-	-	-	-	-	X:149511509-149526264:-	3	0	4	15	11	10	0.253542	0	0.314075	1.12855	0.900866	0.640422	0.189206	0.889944	-2.23376	0.000550271	DOWN
ENSG00000245648	AC022075.1	novel transcript, antisense to KLRK1	-	-	-	-	-	-	12:10363769-10398506:+	84	62	64	310	320	441	1.6432	1.02145	1.16304	5.39824	6.06542	6.53686	1.2759	6.00017	-2.23349	5.59e-24	DOWN
ENSG00000237686	AL109615.3	novel transcript, antisense to C6orf223	-	-	-	-	-	-	6:43995723-44074652:-	10	9	10	48	30	72	0.228471	0.173174	0.212257	0.976248	0.664154	1.24651	0.204634	0.962305	-2.23345	2.13e-09	DOWN
ENSG00000255251	PRR23D1	proline rich 23 domain containing 1 [Source:HGNC Symbol;Acc:HGNC:49420]	-	-	-	-	-	-	8:7539628-7542450:+	0	2	1	2	3	10	0	0.0587619	0.0323908	0.0621023	0.101388	0.26432	0.0303842	0.142604	-2.23062	0.0465435	DOWN
ENSG00000163395	IGFN1	immunoglobulin like and fibronectin type III domain containing 1 [Source:HGNC Symbol;Acc:HGNC:24607]	GO:0005623|GO:0005488|GO:0043229|GO:0043227|GO:0005622|GO:0005515|GO:0030017|GO:0030018|GO:0043231|GO:0005737|GO:0031674|GO:0043292|GO:0005634|GO:0030016	cell|binding|intracellular organelle|membrane-bounded organelle|intracellular|protein binding|sarcomere|Z disc|intracellular membrane-bounded organelle|cytoplasm|I band|contractile fiber|nucleus|myofibril	-	-	-	-	1:201190825-201228952:+	16	18	15	66	73	108	0.0590679	0.0559648	0.0514419	0.216892	0.261124	0.302109	0.0554915	0.260042	-2.2284	1.23e-14	DOWN
ENSG00000115902	SLC1A4	solute carrier family 1 member 4 [Source:HGNC Symbol;Acc:HGNC:10942]	GO:0005215|GO:0023052|GO:0005623|GO:0016020|GO:0009987|GO:0005576|GO:0008152|GO:0050896|GO:1903561|GO:0051716|GO:0042995|GO:0022857|GO:0043229|GO:0006950|GO:0009056|GO:0009986|GO:0006914|GO:0044297|GO:0016043|GO:0043227|GO:0071944|GO:0031224|GO:0005622|GO:0005886|GO:0043025|GO:0006810|GO:0050877|GO:0031982|GO:0033554|GO:0005882|GO:0005887|GO:0043231|GO:0005737|GO:0007267|GO:0043005|GO:0036477|GO:…	transporter activity|signaling|cell|membrane|cellular process|extracellular region|metabolic process|response to stimulus|extracellular vesicle|cellular response to stimulus|cell projection|transmembrane transporter activity|intracellular organelle|response to stress|catabolic process|cell surface|autophagy|cell body|cellular component organization|membrane-bounded organelle|cell periphery|intrin…	-	-	-	-	2:64988477-65023865:+	552	563	505	2596	2452	3059	2.85064	2.44866	2.42269	11.934	12.2694	11.9702	2.574	12.0579	-2.22789	3.27e-64	DOWN
ENSG00000256464	YWHABP2	tyrosine 3-monooxygenase/tryptophan 5-monooxygenase activation protein beta pseudogene 2 [Source:HGNC Symbol;Acc:HGNC:50295]	-	-	-	-	-	-	11:18490243-18490955:-	1	3	2	10	9	10	0.0776656	0.196189	0.144263	0.691207	0.677087	0.588326	0.139373	0.652206	-2.22638	0.000641106	DOWN
ENSG00000243280	AC093663.2	ribosomal protein L36a (RPL36A) pseudogene	-	-	-	-	-	-	4:112171215-112171527:+	1	2	0	5	6	3	0.176919	0.297939	0	0.787269	1.02831	0.402014	0.158286	0.739197	-2.22342	0.0307934	DOWN
ENSG00000074935	TUBE1	tubulin epsilon 1 [Source:HGNC Symbol;Acc:HGNC:20775]	GO:0005198|GO:0005623|GO:0009987|GO:0008152|GO:0005488|GO:0003824|GO:0036094|GO:0005200|GO:0097159|GO:0043229|GO:0043167|GO:0016043|GO:0016787|GO:0005622|GO:0007049|GO:0022402|GO:0043168|GO:0005874|GO:0001882|GO:0016817|GO:0005737|GO:0000166|GO:0007017|GO:0006996|GO:0031023|GO:0005813|GO:0035639|GO:0007010|GO:0005815|GO:0001883|GO:0007098|GO:0016818|GO:0032549|GO:0017076|GO:0000226|GO:0005856|GO:…	structural molecule activity|cell|cellular process|metabolic process|binding|catalytic activity|small molecule binding|structural constituent of cytoskeleton|organic cyclic compound binding|intracellular organelle|ion binding|cellular component organization|hydrolase activity|intracellular|cell cycle|cell cycle process|anion binding|microtubule|nucleoside binding|hydrolase activity, acting on aci…	-	-	-	-	6:112070777-112087529:-	168	201	189	944	853	960	0.980347	0.987827	1.02456	4.90365	4.823	4.24482	0.997576	4.65715	-2.22295	1.23e-43	DOWN
ENSG00000065911	MTHFD2	methylenetetrahydrofolate dehydrogenase (NADP+ dependent) 2, methenyltetrahydrofolate cyclohydrolase [Source:HGNC Symbol;Acc:HGNC:7434]	GO:0005623|GO:0009987|GO:0005576|GO:0008152|GO:0005488|GO:0003824|GO:0016491|GO:0043229|GO:0006807|GO:0071704|GO:0043167|GO:0044237|GO:0043227|GO:0016787|GO:0009058|GO:0005615|GO:0005622|GO:0006575|GO:0006725|GO:1901360|GO:0006082|GO:0034641|GO:0043168|GO:0044281|GO:0046483|GO:0043231|GO:0043169|GO:0005737|GO:0006520|GO:0016810|GO:0051186|GO:0006730|GO:0044249|GO:0055114|GO:0046872|GO:0042558|GO:…	cell|cellular process|extracellular region|metabolic process|binding|catalytic activity|oxidoreductase activity|intracellular organelle|nitrogen compound metabolic process|organic substance metabolic process|ion binding|cellular metabolic process|membrane-bounded organelle|hydrolase activity|biosynthetic process|extracellular space|intracellular|cellular modified amino acid metabolic process|cell…	K13403	methylenetetrahydrofolate dehydrogenase(NAD+) / 5,10-methenyltetrahydrofolate cyclohydrolase[1.5.1.15 3.5.4.9]	hsa01100|hsa00670	Metabolic pathways - Homo sapiens (human)|One carbon pool by folate - Homo sapiens (human)	2:74198562-74217565:+	2644	3280	3269	15584	12530	17610	15.4141	16.1045	17.7042	80.875	70.7796	77.792	16.4076	76.4822	-2.22076	2.59e-66	DOWN
ENSG00000270490	AC110048.1	leucine zipper-EF-hand containing transmembrane protein 1 (LETM1) pseudogene	-	-	-	-	-	-	15:66808404-66810560:+	2	0	2	6	6	9	0.0513188	0	0.0476865	0.137074	0.149216	0.175027	0.0330017	0.153772	-2.22018	0.00465182	DOWN
ENSG00000197632	SERPINB2	serpin family B member 2 [Source:HGNC Symbol;Acc:HGNC:8584]	GO:0005623|GO:0016020|GO:0009987|GO:0005576|GO:0008152|GO:0050896|GO:0009892|GO:0048523|GO:0050794|GO:0006950|GO:0071704|GO:0044237|GO:0071944|GO:0009605|GO:0005615|GO:0030234|GO:0005622|GO:0005886|GO:0019222|GO:0050817|GO:0004857|GO:0010941|GO:0005737|GO:0009611|GO:0050819|GO:0060548|GO:0044092|GO:0008219|GO:0050790|GO:0043086|GO:0019538|GO:0031324|GO:0031323|GO:0050878|GO:0032268|GO:0030193|GO:…	cell|membrane|cellular process|extracellular region|metabolic process|response to stimulus|negative regulation of metabolic process|negative regulation of cellular process|regulation of cellular process|response to stress|organic substance metabolic process|cellular metabolic process|cell periphery|response to external stimulus|extracellular space|enzyme regulator activity|intracellular|plasma me…	K19821	plasminogen activator inhibitor 2[-]	hsa04610	Complement and coagulation cascades - Homo sapiens (human)	18:63871692-63903890:+	15	14	12	63	83	53	0.198472	0.156008	0.147504	0.74204	1.06411	0.53137	0.167328	0.779172	-2.21926	2.42e-10	DOWN
ENSG00000110324	IL10RA	interleukin 10 receptor subunit alpha [Source:HGNC Symbol;Acc:HGNC:5964]	GO:0004871|GO:0023052|GO:0005623|GO:0016020|GO:0009987|GO:0050896|GO:0005488|GO:0051716|GO:0004872|GO:0050794|GO:0038023|GO:0051707|GO:0071944|GO:0009607|GO:0009605|GO:0031224|GO:0005515|GO:0005886|GO:0019838|GO:0004888|GO:0009617|GO:0007154|GO:0007165|GO:0019955|GO:0016021|GO:0010033|GO:0007166|GO:0033993|GO:0004896|GO:0034097|GO:0002237|GO:0019969|GO:0071310|GO:0032496|GO:0004920|GO:0019221|GO:…	signal transducer activity|signaling|cell|membrane|cellular process|response to stimulus|binding|cellular response to stimulus|receptor activity|regulation of cellular process|signaling receptor activity|response to other organism|cell periphery|response to biotic stimulus|response to external stimulus|intrinsic component of membrane|protein binding|plasma membrane|growth factor binding|transmemb…	K05134	interleukin 10 receptor alpha[-]	hsa04060|hsa05163|hsa05152|hsa05145|hsa04630	Cytokine-cytokine receptor interaction - Homo sapiens (human)|Human cytomegalovirus infection - Homo sapiens (human)|Tuberculosis - Homo sapiens (human)|Toxoplasmosis - Homo sapiens (human)|JAK-STAT signaling pathway - Homo sapiens (human)	11:117986348-118001483:+	0	0	3	4	5	6	0	0	0.00905996	0.0115765	0.0157519	0.0147825	0.00301999	0.014037	-2.21662	0.0208915	DOWN
ENSG00000265972	TXNIP	thioredoxin interacting protein [Source:HGNC Symbol;Acc:HGNC:16952]	GO:0032502|GO:0002376|GO:0023052|GO:0005623|GO:0009987|GO:0008152|GO:0050896|GO:0005488|GO:0051716|GO:0009892|GO:0048523|GO:0008283|GO:0050794|GO:0043229|GO:0006807|GO:0006950|GO:0071704|GO:0006955|GO:0009628|GO:0044237|GO:0051641|GO:0043227|GO:0009607|GO:0009605|GO:0009058|GO:0030234|GO:0005622|GO:0005515|GO:0048856|GO:0019222|GO:0042127|GO:0007049|GO:0004857|GO:0045087|GO:0006725|GO:0009888|GO:…	developmental process|immune system process|signaling|cell|cellular process|metabolic process|response to stimulus|binding|cellular response to stimulus|negative regulation of metabolic process|negative regulation of cellular process|cell proliferation|regulation of cellular process|intracellular organelle|nitrogen compound metabolic process|response to stress|organic substance metabolic process|…	K20910	thioredoxin-interacting protein[-]	hsa04621	NOD-like receptor signaling pathway - Homo sapiens (human)	1:145992435-145996600:-	3113	3442	3874	15980	13869	22015	32.2004	29.9854	37.2259	147.142	139.004	172.552	33.1372	152.899	-2.20606	1.34e-53	DOWN
ENSG00000137962	ARHGAP29	Rho GTPase activating protein 29 [Source:HGNC Symbol;Acc:HGNC:30207]	GO:0023052|GO:0005623|GO:0009987|GO:0008152|GO:0050896|GO:0005488|GO:0051716|GO:0050794|GO:0043167|GO:0023051|GO:0009893|GO:0030234|GO:0005622|GO:0005515|GO:0019222|GO:0008047|GO:0043169|GO:0005737|GO:0009966|GO:0019904|GO:0010646|GO:0043085|GO:0007154|GO:0007165|GO:0050790|GO:0005829|GO:0005096|GO:0046872|GO:0051345|GO:0030695|GO:0030165|GO:0035556|GO:1902531|GO:0043087|GO:0043547|GO:0051056|GO:…	signaling|cell|cellular process|metabolic process|response to stimulus|binding|cellular response to stimulus|regulation of cellular process|ion binding|regulation of signaling|positive regulation of metabolic process|enzyme regulator activity|intracellular|protein binding|regulation of metabolic process|enzyme activator activity|cation binding|cytoplasm|regulation of signal transduction|protein d…	-	-	-	-	1:94148988-94275068:-	172	224	155	892	788	998	0.574441	0.630062	0.4809	2.65193	2.55002	2.52561	0.561801	2.57585	-2.19692	1.05e-40	DOWN
ENSG00000103257	SLC7A5	solute carrier family 7 member 5 [Source:HGNC Symbol;Acc:HGNC:11063]	GO:0040011|GO:0032502|GO:0005215|GO:0002376|GO:0005623|GO:0016020|GO:0009987|GO:0005576|GO:0008152|GO:0050896|GO:0005488|GO:1903561|GO:0033218|GO:0022857|GO:0043229|GO:0006807|GO:0006950|GO:0071704|GO:0050900|GO:0003823|GO:0044237|GO:0045177|GO:0048870|GO:0043227|GO:0071944|GO:0031224|GO:0005622|GO:0005886|GO:0048856|GO:0042605|GO:0050817|GO:0042277|GO:0006810|GO:0006082|GO:0016324|GO:0007275|GO:…	locomotion|developmental process|transporter activity|immune system process|cell|membrane|cellular process|extracellular region|metabolic process|response to stimulus|binding|extracellular vesicle|amide binding|transmembrane transporter activity|intracellular organelle|nitrogen compound metabolic process|response to stress|organic substance metabolic process|leukocyte migration|antigen binding|ce…	K13780	solute carrier family 7 (L-type amino acid transporter), member 5[-]	hsa04150|hsa05230	mTOR signaling pathway - Homo sapiens (human)|Central carbon metabolism in cancer - Homo sapiens (human)	16:87830023-87869488:-	5380	6237	6364	28065	25427	34625	57.398	56.0411	63.0737	266.537	262.851	279.913	58.8376	269.767	-2.1969	1.03e-69	DOWN
ENSG00000236562	IFITM3P1	IFITM3 pseudogene 1 [Source:HGNC Symbol;Acc:HGNC:54538]	-	-	-	-	-	-	4:66094142-66094526:+	3	0	2	5	9	12	0.431351	0	0.267168	0.64004	1.25393	1.30744	0.23284	1.06714	-2.19633	0.00263961	DOWN
ENSG00000128849	CGNL1	cingulin like 1 [Source:HGNC Symbol;Acc:HGNC:25931]	GO:0032991|GO:0005623|GO:0008152|GO:0030054|GO:0003824|GO:0043229|GO:0005911|GO:0016787|GO:0005622|GO:0043234|GO:0016817|GO:0016459|GO:0043296|GO:0016818|GO:0005923|GO:0005856|GO:0015629|GO:0016462|GO:0017111|GO:0003774	macromolecular complex|cell|metabolic process|cell junction|catalytic activity|intracellular organelle|cell-cell junction|hydrolase activity|intracellular|protein complex|hydrolase activity, acting on acid anhydrides|myosin complex|apical junction complex|hydrolase activity, acting on acid anhydrides, in phosphorus-containing anhydrides|bicellular tight junction|cytoskeleton|actin cytoskeleton|py…	K21110	cingulin-like protein 1[-]	hsa04530	Tight junction - Homo sapiens (human)	15:57375967-57550727:+	1	3	1	7	6	11	0.00635332	0.0160489	0.00589769	0.0395791	0.0369275	0.0529394	0.00943332	0.0431487	-2.19348	0.00339906	DOWN
ENSG00000120055	C10orf95	chromosome 10 open reading frame 95 [Source:HGNC Symbol;Acc:HGNC:25880]	-	-	-	-	-	-	10:102449837-102451543:-	14	25	23	86	79	138	0.527591	0.79346	0.805215	2.88504	2.88473	3.94071	0.708756	3.23683	-2.19122	1.84e-14	DOWN
ENSG00000180592	SKIDA1	SKI/DACH domain containing 1 [Source:HGNC Symbol;Acc:HGNC:32697]	-	-	-	-	-	-	10:21513478-21526368:-	2	6	0	9	14	14	0.0102495	0.0259042	0	0.0410674	0.0695343	0.0543788	0.0120512	0.0549935	-2.19008	0.000677087	DOWN
ENSG00000238098	ABCA17P	ATP binding cassette subfamily A member 17, pseudogene [Source:HGNC Symbol;Acc:HGNC:32972]	-	-	-	-	-	-	16:2339150-2426699:+	4	2	0	5	12	13	0.0243615	0.0102591	0	0.0271084	0.0708162	0.0599943	0.0115402	0.0526396	-2.18948	0.00242083	DOWN
ENSG00000237786	GFOD1-AS1	GFOD1 antisense RNA 1 [Source:HGNC Symbol;Acc:HGNC:40956]	-	-	-	-	-	-	6:13486294-13486852:+	2	2	0	6	4	10	0.333417	0.280889	0	0.890569	0.646251	1.26348	0.204769	0.933434	-2.18855	0.00875786	DOWN
ENSG00000169136	ATF5	activating transcription factor 5 [Source:HGNC Symbol;Acc:HGNC:790]	GO:0032502|GO:0040007|GO:0032991|GO:0005623|GO:0048511|GO:0009987|GO:0008152|GO:0001071|GO:0005488|GO:0000988|GO:0097159|GO:0009892|GO:0003700|GO:0048523|GO:0044877|GO:0008283|GO:0050794|GO:0043229|GO:0006807|GO:0007623|GO:0071704|GO:0044237|GO:0000989|GO:0016043|GO:0043227|GO:0009893|GO:0009058|GO:0050793|GO:0048589|GO:0005622|GO:0005515|GO:0043234|GO:0048856|GO:0019222|GO:0051726|GO:0042127|GO:…	developmental process|growth|macromolecular complex|cell|rhythmic process|cellular process|metabolic process|nucleic acid binding transcription factor activity|binding|transcription factor activity, protein binding|organic cyclic compound binding|negative regulation of metabolic process|transcription factor activity, sequence-specific DNA binding|negative regulation of cellular process|macromolec…	-	-	-	-	19:49928702-49933935:+	1110	1204	834	4786	4213	6417	12.1755	11.1226	8.49835	46.7321	44.7771	53.3353	10.5988	48.2815	-2.18756	1.17e-49	DOWN
ENSG00000100346	CACNA1I	calcium voltage-gated channel subunit alpha1 I [Source:HGNC Symbol;Acc:HGNC:1396]	GO:0040011|GO:0032502|GO:0032991|GO:0005215|GO:0023052|GO:0005623|GO:0016020|GO:0009987|GO:0050896|GO:0005488|GO:0051716|GO:0022857|GO:0050794|GO:0051050|GO:0051641|GO:0048870|GO:0009653|GO:0016043|GO:0071944|GO:0009605|GO:0031224|GO:0005515|GO:0005886|GO:0043234|GO:0048856|GO:0060341|GO:0042391|GO:0006935|GO:0048468|GO:0006810|GO:0098797|GO:0007275|GO:0060627|GO:0050877|GO:0032940|GO:0030431|GO:…	locomotion|developmental process|macromolecular complex|transporter activity|signaling|cell|membrane|cellular process|response to stimulus|binding|cellular response to stimulus|transmembrane transporter activity|regulation of cellular process|positive regulation of transport|cellular localization|cell motility|anatomical structure morphogenesis|cellular component organization|cell periphery|respo…	K04856	voltage-dependent calcium channel T type alpha-1I[-]	hsa04010|hsa04020|hsa04934|hsa04925|hsa04713|hsa04927	MAPK signaling pathway - Homo sapiens (human)|Calcium signaling pathway - Homo sapiens (human)|Cushing syndrome - Homo sapiens (human)|Aldosterone synthesis and secretion - Homo sapiens (human)|Circadian entrainment - Homo sapiens (human)|Cortisol synthesis and secretion - Homo sapiens (human)	22:39570753-39689737:+	6	1	5	20	15	26	0.0218715	0.00307043	0.0169316	0.0649027	0.0529845	0.0718197	0.0139578	0.0632356	-2.17966	1.29e-05	DOWN
ENSG00000130707	ASS1	argininosuccinate synthase 1 [Source:HGNC Symbol;Acc:HGNC:758]	GO:0032502|GO:0002376|GO:0005623|GO:0016020|GO:0009987|GO:0005576|GO:0008152|GO:0050896|GO:0005488|GO:0003824|GO:0036094|GO:1903561|GO:0051716|GO:0042995|GO:0015643|GO:0097159|GO:0048523|GO:0050794|GO:0043229|GO:0006807|GO:0006950|GO:0071704|GO:0043167|GO:0006955|GO:0044237|GO:0044297|GO:0051707|GO:0007155|GO:0043227|GO:0019867|GO:0009607|GO:0009605|GO:0009893|GO:0009058|GO:0016874|GO:0005622|GO:…	developmental process|immune system process|cell|membrane|cellular process|extracellular region|metabolic process|response to stimulus|binding|catalytic activity|small molecule binding|extracellular vesicle|cellular response to stimulus|cell projection|toxic substance binding|organic cyclic compound binding|negative regulation of cellular process|regulation of cellular process|intracellular organ…	K01940	argininosuccinate synthase[6.3.4.5]	hsa01100|hsa05418|hsa01230|hsa00250|hsa00220	Metabolic pathways - Homo sapiens (human)|Fluid shear stress and atherosclerosis - Homo sapiens (human)|Biosynthesis of amino acids - Homo sapiens (human)|Alanine, aspartate and glutamate metabolism - Homo sapiens (human)|Arginine biosynthesis - Homo sapiens (human)	9:130444929-130501274:+	190	208	215	868	911	1178	2.34056	2.15797	2.46041	9.51838	10.8738	10.9958	2.31965	10.4627	-2.17328	3.04e-41	DOWN
ENSG00000088053	GP6	glycoprotein VI platelet [Source:HGNC Symbol;Acc:HGNC:14388]	GO:0040011|GO:0004871|GO:0002376|GO:0023052|GO:0005623|GO:0016020|GO:0009987|GO:0005576|GO:0050896|GO:0005488|GO:1903561|GO:0051716|GO:0004872|GO:0044877|GO:0050794|GO:0006950|GO:0050900|GO:0009986|GO:0038023|GO:0048870|GO:0043227|GO:0071944|GO:0005515|GO:0005886|GO:0050817|GO:0031982|GO:0004888|GO:0009611|GO:0006928|GO:0032403|GO:0001775|GO:0007154|GO:0016477|GO:0007165|GO:0070062|GO:0097197|GO:…	locomotion|signal transducer activity|immune system process|signaling|cell|membrane|cellular process|extracellular region|response to stimulus|binding|extracellular vesicle|cellular response to stimulus|receptor activity|macromolecular complex binding|regulation of cellular process|response to stress|leukocyte migration|cell surface|signaling receptor activity|cell motility|membrane-bounded organ…	K06264	platelet glycoprotein VI[-]	hsa04611|hsa04512	Platelet activation - Homo sapiens (human)|ECM-receptor interaction - Homo sapiens (human)	19:55013705-55038264:-	4	7	6	32	19	30	0.059131	0.0871543	0.0823976	0.421095	0.272144	0.33604	0.0762276	0.343093	-2.17021	3.55e-07	DOWN
ENSG00000145362	ANK2	ankyrin 2 [Source:HGNC Symbol;Acc:HGNC:493]	GO:0040011|GO:0032502|GO:0045202|GO:0005198|GO:0023052|GO:0005623|GO:0016020|GO:0009987|GO:0008152|GO:0030054|GO:0050896|GO:0005488|GO:0060090|GO:0005200|GO:0051716|GO:0042995|GO:0048523|GO:0098900|GO:0050794|GO:0043229|GO:0051050|GO:0071704|GO:0051641|GO:0045177|GO:0023051|GO:0005911|GO:0009653|GO:0016043|GO:0071944|GO:0009605|GO:0009893|GO:0005622|GO:0005515|GO:0005886|GO:0048856|GO:0097060|GO:…	locomotion|developmental process|synapse|structural molecule activity|signaling|cell|membrane|cellular process|metabolic process|cell junction|response to stimulus|binding|binding, bridging|structural constituent of cytoskeleton|cellular response to stimulus|cell projection|negative regulation of cellular process|regulation of action potential|regulation of cellular process|intracellular organell…	K10380	ankyrin[-]	hsa05205	Proteoglycans in cancer - Homo sapiens (human)	4:112818109-113383740:+	125	159	178	777	663	751	0.199631	0.213862	0.264084	1.10463	1.02596	0.908819	0.225859	1.01314	-2.16534	8.72e-32	DOWN
ENSG00000187840	EIF4EBP1	eukaryotic translation initiation factor 4E binding protein 1 [Source:HGNC Symbol;Acc:HGNC:3288]	GO:0032502|GO:0032991|GO:0023052|GO:0005623|GO:0045182|GO:0009987|GO:0008152|GO:0050896|GO:0005488|GO:0051716|GO:0009892|GO:0048523|GO:0050794|GO:0043229|GO:0006807|GO:0006950|GO:0071704|GO:0009628|GO:0044237|GO:0016043|GO:0043227|GO:0009058|GO:0005622|GO:0005515|GO:0043234|GO:0030371|GO:0048856|GO:0019222|GO:0051726|GO:0007049|GO:0022402|GO:0035295|GO:0007275|GO:0030324|GO:0048513|GO:0034641|GO:…	developmental process|macromolecular complex|signaling|cell|translation regulator activity|cellular process|metabolic process|response to stimulus|binding|cellular response to stimulus|negative regulation of metabolic process|negative regulation of cellular process|regulation of cellular process|intracellular organelle|nitrogen compound metabolic process|response to stress|organic substance metab…	K07205	eukaryotic translation initiation factor 4E binding protein 1[-]	hsa05165|hsa04151|hsa04218|hsa05163|hsa03013|hsa04150|hsa04910|hsa04152|hsa05231|hsa04211|hsa04066|hsa04012|hsa01521|hsa05221	Human papillomavirus infection - Homo sapiens (human)|PI3K-Akt signaling pathway - Homo sapiens (human)|Cellular senescence - Homo sapiens (human)|Human cytomegalovirus infection - Homo sapiens (human)|RNA transport - Homo sapiens (human)|mTOR signaling pathway - Homo sapiens (human)|Insulin signaling pathway - Homo sapiens (human)|AMPK signaling pathway - Homo sapiens (human)|Choline metabolism …	8:38030341-38060365:+	740	914	935	3932	3427	5063	38.1795	39.7156	44.814	180.588	171.322	197.936	40.903	183.282	-2.16379	3.05e-58	DOWN
ENSG00000008516	MMP25	matrix metallopeptidase 25 [Source:HGNC Symbol;Acc:HGNC:14246]	GO:0032502|GO:0031012|GO:0005623|GO:0016020|GO:0005576|GO:0008152|GO:0050896|GO:0005488|GO:0003824|GO:0005578|GO:0006950|GO:0071704|GO:0043167|GO:0071944|GO:0016787|GO:0031224|GO:0005886|GO:0048856|GO:0031225|GO:0060022|GO:0006952|GO:0043169|GO:0008233|GO:0016021|GO:0019538|GO:0060021|GO:0046872|GO:0006954|GO:0006508|GO:0008237|GO:0005509|GO:0004175|GO:0046914|GO:0008270|GO:0004222	developmental process|extracellular matrix|cell|membrane|extracellular region|metabolic process|response to stimulus|binding|catalytic activity|proteinaceous extracellular matrix|response to stress|organic substance metabolic process|ion binding|cell periphery|hydrolase activity|intrinsic component of membrane|plasma membrane|anatomical structure development|anchored component of membrane|hard pa…	K08003	matrix metalloproteinase-25 (membrane-inserted)[3.4.24.-]	hsa04928	Parathyroid hormone synthesis, secretion and action - Homo sapiens (human)	16:3046681-3060726:+	2	1	6	8	8	30	0.022786	0.00959809	0.0635198	0.0811497	0.0883308	0.259051	0.031968	0.142844	-2.15974	0.00193146	DOWN
ENSG00000239402	CYP4F62P	cytochrome P450 family 4 subfamily F member 62, pseudogene [Source:HGNC Symbol;Acc:HGNC:39956]	-	-	-	-	-	-	2:130429827-130441413:-	4	3	0	11	9	14	0.068772	0.0434418	0	0.168349	0.149926	0.182389	0.0374046	0.166888	-2.15759	0.000437483	DOWN
ENSG00000231105	ECE1-AS1	ECE1 antisense RNA 1 [Source:HGNC Symbol;Acc:HGNC:40203]	-	-	-	-	-	-	1:21293290-21299774:+	5	2	5	17	17	25	0.111666	0.037618	0.103721	0.33794	0.367839	0.423038	0.0843351	0.376272	-2.15757	1.1e-05	DOWN
ENSG00000131791	PRKAB2	protein kinase AMP-activated non-catalytic subunit beta 2 [Source:HGNC Symbol;Acc:HGNC:9379]	GO:0032991|GO:0023052|GO:0005623|GO:0009987|GO:0008152|GO:0050896|GO:0005488|GO:0003824|GO:0051716|GO:0048523|GO:0050794|GO:0043229|GO:0006807|GO:0071704|GO:0044237|GO:0051641|GO:0006914|GO:0016043|GO:0043227|GO:0009058|GO:0005622|GO:0005515|GO:0043234|GO:0016740|GO:0019222|GO:0042802|GO:0051726|GO:0007049|GO:0044255|GO:0006725|GO:0006810|GO:0022402|GO:1901360|GO:0006082|GO:0034641|GO:0015980|GO:…	macromolecular complex|signaling|cell|cellular process|metabolic process|response to stimulus|binding|catalytic activity|cellular response to stimulus|negative regulation of cellular process|regulation of cellular process|intracellular organelle|nitrogen compound metabolic process|organic substance metabolic process|cellular metabolic process|cellular localization|autophagy|cellular component org…	K07199	5';-AMP-activated protein kinase, regulatory beta subunit[-]	hsa04714|hsa04530|hsa04932|hsa04921|hsa04910|hsa04371|hsa04068|hsa04152|hsa04931|hsa04922|hsa04211|hsa05410|hsa04920|hsa04213|hsa04710	Thermogenesis - Homo sapiens (human)|Tight junction - Homo sapiens (human)|Non-alcoholic fatty liver disease (NAFLD) - Homo sapiens (human)|Oxytocin signaling pathway - Homo sapiens (human)|Insulin signaling pathway - Homo sapiens (human)|Apelin signaling pathway - Homo sapiens (human)|FoxO signaling pathway - Homo sapiens (human)|AMPK signaling pathway - Homo sapiens (human)|Insulin resistance -…	1:147155106-147172550:-	785	1034	872	4193	3826	4694	7.0859	7.86072	7.31215	33.6921	33.4634	32.106	7.41959	33.0872	-2.15686	6.86e-69	DOWN
ENSG00000255150	EID3	EP300 interacting inhibitor of differentiation 3 [Source:HGNC Symbol;Acc:HGNC:32961]	GO:0032991|GO:0005623|GO:0009987|GO:0008152|GO:0050896|GO:0005488|GO:0051716|GO:0050794|GO:0043229|GO:0006807|GO:0006950|GO:0071704|GO:0044237|GO:0043227|GO:0009058|GO:0005622|GO:0005515|GO:0043234|GO:0019222|GO:0042802|GO:0006281|GO:0006725|GO:1901360|GO:0034641|GO:0046483|GO:0033554|GO:0030915|GO:0043231|GO:0005737|GO:0006139|GO:0044249|GO:0019538|GO:0031323|GO:0010468|GO:0034645|GO:0043412|GO:…	macromolecular complex|cell|cellular process|metabolic process|response to stimulus|binding|cellular response to stimulus|regulation of cellular process|intracellular organelle|nitrogen compound metabolic process|response to stress|organic substance metabolic process|cellular metabolic process|membrane-bounded organelle|biosynthetic process|intracellular|protein binding|protein complex|regulation…	-	-	-	-	12:104303739-104305202:+	2	5	3	13	13	21	0.0756111	0.159247	0.105372	0.437596	0.47631	0.601733	0.11341	0.505213	-2.15535	4.01e-05	DOWN
ENSG00000140941	MAP1LC3B	microtubule associated protein 1 light chain 3 beta [Source:HGNC Symbol;Acc:HGNC:13352]	GO:0005623|GO:0016020|GO:0009987|GO:0008152|GO:0050896|GO:0005488|GO:0051716|GO:0042995|GO:0044877|GO:0050794|GO:0043229|GO:0006950|GO:0009056|GO:0044237|GO:0006914|GO:0016043|GO:0043227|GO:0009605|GO:0005622|GO:0005515|GO:0012505|GO:0005929|GO:0031090|GO:0019222|GO:0010506|GO:0005930|GO:0009991|GO:0005874|GO:0031982|GO:0051128|GO:0033554|GO:0022607|GO:0043231|GO:0019899|GO:0005774|GO:0005737|GO:…	cell|membrane|cellular process|metabolic process|response to stimulus|binding|cellular response to stimulus|cell projection|macromolecular complex binding|regulation of cellular process|intracellular organelle|response to stress|catabolic process|cellular metabolic process|autophagy|cellular component organization|membrane-bounded organelle|response to external stimulus|intracellular|protein bind…	K10435	microtubule-associated protein 1 light chain[-]	hsa04216	Ferroptosis - Homo sapiens (human)	16:87383995-87404779:+	1004	566	518	3270	2813	4079	7.47267	3.54793	3.58159	21.6655	20.2867	23.0046	4.86739	21.6522	-2.15329	2.52e-20	DOWN
ENSG00000264057	AC103810.1	bromodomain PHD finger transcription factor (BPTF) pseudogene	-	-	-	-	-	-	17:64927634-64934203:+	0	3	4	9	7	17	0	0.106294	0.156322	0.337027	0.285343	0.541886	0.0875385	0.388086	-2.14839	0.00120668	DOWN
ENSG00000273628	AL354798.1	info tpoly (ADP-ribose) polymerase family, member 4 (PARP4) pseudogene	-	-	-	-	-	-	13:24933006-24936796:+	0	10	0	13	14	16	0	1.41711	0	1.94724	2.28259	2.04006	0.472369	2.08996	-2.14549	0.00327492	DOWN
ENSG00000166793	YPEL4	yippee like 4 [Source:HGNC Symbol;Acc:HGNC:18328]	GO:0005623|GO:0043229|GO:0043227|GO:0005622|GO:0043231|GO:0005730|GO:0031981|GO:0005634	cell|intracellular organelle|membrane-bounded organelle|intracellular|intracellular membrane-bounded organelle|nucleolus|nuclear lumen|nucleus	-	-	-	-	11:57645087-57649944:-	14	7	5	40	44	39	0.0807156	0.0339922	0.0267781	0.205293	0.245805	0.170381	0.047162	0.20716	-2.13505	3.36e-08	DOWN
ENSG00000131196	NFATC1	nuclear factor of activated T cells 1 [Source:HGNC Symbol;Acc:HGNC:7775]	GO:0032991|GO:0002376|GO:0023052|GO:0005623|GO:0009987|GO:0008152|GO:0050896|GO:0001071|GO:0005488|GO:0051716|GO:0097159|GO:0003700|GO:0050794|GO:0043229|GO:0006807|GO:0006950|GO:0071704|GO:0006955|GO:0008144|GO:0044237|GO:0000785|GO:0043227|GO:0009893|GO:0009058|GO:0002684|GO:0005622|GO:0002682|GO:0005515|GO:0019222|GO:0002757|GO:0045087|GO:0006725|GO:1901360|GO:0003676|GO:0034641|GO:0005527|GO:…	macromolecular complex|immune system process|signaling|cell|cellular process|metabolic process|response to stimulus|nucleic acid binding transcription factor activity|binding|cellular response to stimulus|organic cyclic compound binding|transcription factor activity, sequence-specific DNA binding|regulation of cellular process|intracellular organelle|nitrogen compound metabolic process|response t…	K04446	nuclear factor of activated T-cells, cytoplasmic 1[-]	hsa04650|hsa05166|hsa04010|hsa04218|hsa05163|hsa05170|hsa05167|hsa04024|hsa04659|hsa04380|hsa05161|hsa04658|hsa04022|hsa04310|hsa04921|hsa05321|hsa04625|hsa04660|hsa04933|hsa04662	Natural killer cell mediated cytotoxicity - Homo sapiens (human)|Human T-cell leukemia virus 1 infection - Homo sapiens (human)|MAPK signaling pathway - Homo sapiens (human)|Cellular senescence - Homo sapiens (human)|Human cytomegalovirus infection - Homo sapiens (human)|Human immunodeficiency virus 1 infection - Homo sapiens (human)|Kaposi sarcoma-associated herpesvirus infection - Homo sapiens …	18:79395856-79529325:+	1	4	1	10	7	10	0.00314152	0.0105809	0.00291622	0.0279588	0.0213032	0.0237974	0.00554623	0.0243531	-2.13453	0.00244291	DOWN
ENSG00000273443	AL645608.8	novel transcript	-	-	-	-	-	-	1:1062208-1063288:-	5	6	8	27	29	32	0.333922	0.337473	0.496307	1.60505	1.87647	1.61925	0.389234	1.70025	-2.12704	1.99e-07	DOWN
ENSG00000227110	LMCD1-AS1	LMCD1 antisense RNA 1 [Source:HGNC Symbol;Acc:HGNC:44477]	-	-	-	-	-	-	3:7952805-8611924:-	3	2	1	16	2	11	0.0212339	0.0119237	0.00657259	0.100818	0.01372	0.0589975	0.0132434	0.0578453	-2.12693	0.00786524	DOWN
ENSG00000113070	HBEGF	heparin binding EGF like growth factor [Source:HGNC Symbol;Acc:HGNC:3059]	GO:0040011|GO:0032502|GO:0040007|GO:0002376|GO:0023052|GO:0005623|GO:0016020|GO:0009987|GO:0005576|GO:0008152|GO:0050896|GO:0005488|GO:0051716|GO:0009892|GO:0048523|GO:0008283|GO:0050794|GO:0040012|GO:0043229|GO:0006950|GO:0016049|GO:0071704|GO:0043167|GO:0006955|GO:0009986|GO:0044237|GO:0048870|GO:0023051|GO:0040017|GO:0009653|GO:0016043|GO:0045927|GO:0043227|GO:0071944|GO:0040008|GO:0009605|GO:…	locomotion|developmental process|growth|immune system process|signaling|cell|membrane|cellular process|extracellular region|metabolic process|response to stimulus|binding|cellular response to stimulus|negative regulation of metabolic process|negative regulation of cellular process|cell proliferation|regulation of cellular process|regulation of locomotion|intracellular organelle|response to stress…	K08523	heparin-binding EGF-like growth factor[-]	hsa05205|hsa04915|hsa01522|hsa04928|hsa04912|hsa04012|hsa05120|hsa05219	Proteoglycans in cancer - Homo sapiens (human)|Estrogen signaling pathway - Homo sapiens (human)|Endocrine resistance - Homo sapiens (human)|Parathyroid hormone synthesis, secretion and action - Homo sapiens (human)|GnRH signaling pathway - Homo sapiens (human)|ErbB signaling pathway - Homo sapiens (human)|Epithelial cell signaling in Helicobacter pylori infection - Homo sapiens (human)|Bladder c…	5:140332843-140346631:-	224	230	251	1113	898	1296	2.96596	2.56486	3.08742	13.1187	11.5211	13.0029	2.87275	12.5476	-2.12691	5.8e-41	DOWN
ENSG00000272701	MESTIT1	MEST intronic transcript 1, antisense RNA [Source:HGNC Symbol;Acc:HGNC:17991]	-	-	-	-	-	-	7:130486042-130491033:-	3	0	2	6	7	12	0.0403279	0	0.0249781	0.0717992	0.0911879	0.122235	0.0217686	0.095074	-2.1268	0.00311795	DOWN
ENSG00000127412	TRPV5	transient receptor potential cation channel subfamily V member 5 [Source:HGNC Symbol;Acc:HGNC:3145]	GO:0005215|GO:0005623|GO:0016020|GO:0009987|GO:0005488|GO:0022857|GO:0051641|GO:0045177|GO:0016043|GO:0071944|GO:0031224|GO:0005622|GO:0005515|GO:0005886|GO:0006810|GO:0016324|GO:0022607|GO:0005887|GO:0042592|GO:0019725|GO:0022891|GO:0031226|GO:0005516|GO:0055085|GO:0051649|GO:0016021|GO:0048878|GO:0015267|GO:0046907|GO:0006811|GO:0055082|GO:0015075|GO:0006461|GO:0034220|GO:0098655|GO:0005216|GO:…	transporter activity|cell|membrane|cellular process|binding|transmembrane transporter activity|cellular localization|apical part of cell|cellular component organization|cell periphery|intrinsic component of membrane|intracellular|protein binding|plasma membrane|transport|apical plasma membrane|cellular component assembly|integral component of plasma membrane|homeostatic process|cellular homeostas…	K04974	transient receptor potential cation channel subfamily V member 5[-]	hsa04928|hsa04961	Parathyroid hormone synthesis, secretion and action - Homo sapiens (human)|Endocrine and other factor-regulated calcium reabsorption - Homo sapiens (human)	7:142908101-142933808:-	0	5	0	8	3	11	0	0.049646	0	0.0839492	0.0342639	0.098258	0.0165487	0.072157	-2.12442	0.025419	DOWN
ENSG00000124116	WFDC3	WAP four-disulfide core domain 3 [Source:HGNC Symbol;Acc:HGNC:15957]	GO:0009987|GO:0005576|GO:0008152|GO:0009892|GO:0048523|GO:0050794|GO:0071704|GO:0044237|GO:0030234|GO:0019222|GO:0004857|GO:0044092|GO:0050790|GO:0043086|GO:0019538|GO:0031324|GO:0031323|GO:0032268|GO:0030414|GO:0032269|GO:0051346|GO:0006508|GO:0044267|GO:0051246|GO:0004866|GO:0010466|GO:0030162|GO:0052547|GO:0045861|GO:0010951|GO:0004867|GO:0052548	cellular process|extracellular region|metabolic process|negative regulation of metabolic process|negative regulation of cellular process|regulation of cellular process|organic substance metabolic process|cellular metabolic process|enzyme regulator activity|regulation of metabolic process|enzyme inhibitor activity|negative regulation of molecular function|regulation of catalytic activity|negative …	-	-	-	-	20:45747944-45791932:-	3	3	6	16	18	22	0.0425167	0.0358122	0.0790013	0.201869	0.24719	0.236273	0.0524434	0.228444	-2.12301	8.71e-06	DOWN
ENSG00000159339	PADI4	peptidyl arginine deiminase 4 [Source:HGNC Symbol;Acc:HGNC:18368]	GO:0032502|GO:0002376|GO:0005623|GO:0009987|GO:0008152|GO:0050896|GO:0005488|GO:0003824|GO:0050794|GO:0043229|GO:0006807|GO:0006950|GO:0071704|GO:0043167|GO:0006955|GO:0044237|GO:0016043|GO:0043227|GO:0016787|GO:0009058|GO:0005622|GO:0005515|GO:0019222|GO:0006575|GO:0045087|GO:0006725|GO:1901360|GO:0006082|GO:0016570|GO:0034641|GO:0044281|GO:0006952|GO:0046483|GO:0022607|GO:0043231|GO:0043169|GO:…	developmental process|immune system process|cell|cellular process|metabolic process|response to stimulus|binding|catalytic activity|regulation of cellular process|intracellular organelle|nitrogen compound metabolic process|response to stress|organic substance metabolic process|ion binding|immune response|cellular metabolic process|cellular component organization|membrane-bounded organelle|hydrola…	-	-	-	-	1:17308195-17364004:+	3	0	2	10	4	11	0.0472596	0	0.0292714	0.140248	0.0610573	0.131309	0.0255103	0.110871	-2.11973	0.00413468	DOWN
ENSG00000146733	PSPH	phosphoserine phosphatase [Source:HGNC Symbol;Acc:HGNC:9577]	GO:0005623|GO:0009987|GO:0008152|GO:0050896|GO:0005488|GO:0003824|GO:0042995|GO:0006807|GO:0071704|GO:0043167|GO:0009628|GO:0044237|GO:0009605|GO:0016787|GO:0009058|GO:0005622|GO:0005515|GO:0042802|GO:0009612|GO:0006082|GO:0009991|GO:0034641|GO:0016788|GO:0044281|GO:0043169|GO:0005737|GO:0006520|GO:0043005|GO:0046983|GO:0009725|GO:0044249|GO:0010033|GO:0005829|GO:0046872|GO:0033993|GO:0008652|GO:…	cell|cellular process|metabolic process|response to stimulus|binding|catalytic activity|cell projection|nitrogen compound metabolic process|organic substance metabolic process|ion binding|response to abiotic stimulus|cellular metabolic process|response to external stimulus|hydrolase activity|biosynthetic process|intracellular|protein binding|identical protein binding|response to mechanical stimul…	K01079	phosphoserine phosphatase[3.1.3.3]	hsa01100|hsa01200|hsa01230|hsa00260	Metabolic pathways - Homo sapiens (human)|Carbon metabolism - Homo sapiens (human)|Biosynthesis of amino acids - Homo sapiens (human)|Glycine, serine and threonine metabolism - Homo sapiens (human)	7:56011051-56051604:-	393	331	348	1675	1479	1815	3.00838	2.13395	2.4747	11.4139	10.97	10.5277	2.53901	10.9705	-2.1113	2.21e-40	DOWN
ENSG00000138271	GPR87	G protein-coupled receptor 87 [Source:HGNC Symbol;Acc:HGNC:4538]	GO:0004871|GO:0023052|GO:0005623|GO:0016020|GO:0009987|GO:0008152|GO:0050896|GO:0051716|GO:0004872|GO:0009892|GO:0048523|GO:0050794|GO:0006807|GO:0071704|GO:0044237|GO:0038023|GO:0071944|GO:0009058|GO:0031224|GO:0005886|GO:0019222|GO:0006725|GO:1901360|GO:0034641|GO:0044281|GO:0019637|GO:0046483|GO:0005887|GO:0004888|GO:0009890|GO:0006139|GO:0031226|GO:0055086|GO:0007154|GO:0044092|GO:0007165|GO:…	signal transducer activity|signaling|cell|membrane|cellular process|metabolic process|response to stimulus|cellular response to stimulus|receptor activity|negative regulation of metabolic process|negative regulation of cellular process|regulation of cellular process|nitrogen compound metabolic process|organic substance metabolic process|cellular metabolic process|signaling receptor activity|cell …	-	-	-	-	3:151294086-151316952:-	2	2	3	9	15	7	0.0394352	0.0332223	0.0549569	0.158008	0.286649	0.104612	0.0425381	0.183089	-2.10572	0.00192513	DOWN
ENSG00000167117	ANKRD40CL	ANKRD40 C-terminal like [Source:HGNC Symbol;Acc:HGNC:26080]	-	-	-	-	-	-	17:50761029-50767557:-	0	0	3	4	4	6	0	0	0.0273955	0.0350049	0.0381025	0.0446994	0.00913182	0.0392689	-2.10441	0.0314399	DOWN
ENSG00000232104	RFX3-AS1	RFX3 antisense RNA 1 [Source:HGNC Symbol;Acc:HGNC:51197]	-	-	-	-	-	-	9:3526723-3691814:+	2	1	1	7	4	8	0.0518233	0.0218294	0.0240657	0.161504	0.100447	0.157111	0.0325728	0.139687	-2.10046	0.0105423	DOWN
ENSG00000251537	AC005324.3	novel tripartite motif-containing 16 (TRIM16) and CMT1A duplicated region transcript 1 (CDRT1) protein	GO:0005623|GO:0005488|GO:0043167|GO:0005622|GO:0005515|GO:0043169|GO:0046872|GO:0046914|GO:0008270	cell|binding|ion binding|intracellular|protein binding|cation binding|metal ion binding|transition metal ion binding|zinc ion binding	-	-	-	-	17:15571491-15651653:-	7	117	217	547	436	533	0.0702785	0.989316	2.02393	4.88874	4.24148	4.05487	1.02784	4.39503	-2.09626	0.000865134	DOWN
ENSG00000138669	PRKG2	protein kinase cGMP-dependent 2 [Source:HGNC Symbol;Acc:HGNC:9416]	GO:0023052|GO:0005623|GO:0016020|GO:0009987|GO:0008152|GO:0050896|GO:0005488|GO:0003824|GO:0036094|GO:0051716|GO:0097159|GO:0050794|GO:0043229|GO:0006807|GO:0006950|GO:0071704|GO:0043167|GO:0044237|GO:0051641|GO:0045177|GO:0016043|GO:0043227|GO:0071944|GO:0005622|GO:0005515|GO:0005886|GO:0012505|GO:0016740|GO:0031090|GO:0019222|GO:0042802|GO:0050817|GO:0006810|GO:0016324|GO:0043168|GO:0044281|GO:…	signaling|cell|membrane|cellular process|metabolic process|response to stimulus|binding|catalytic activity|small molecule binding|cellular response to stimulus|organic cyclic compound binding|regulation of cellular process|intracellular organelle|nitrogen compound metabolic process|response to stress|organic substance metabolic process|ion binding|cellular metabolic process|cellular localization|…	K19477	cGMP-dependent protein kinase 2[2.7.11.12]	hsa04740|hsa04714|hsa04022|hsa04611|hsa04970|hsa04713|hsa04540|hsa04924|hsa04730|hsa04923	Olfactory transduction - Homo sapiens (human)|Thermogenesis - Homo sapiens (human)|cGMP-PKG signaling pathway - Homo sapiens (human)|Platelet activation - Homo sapiens (human)|Salivary secretion - Homo sapiens (human)|Circadian entrainment - Homo sapiens (human)|Gap junction - Homo sapiens (human)|Renin secretion - Homo sapiens (human)|Long-term depression - Homo sapiens (human)|Regulation of lip…	4:81087370-81215117:-	48	44	50	198	196	257	0.347631	0.268376	0.336393	1.2765	1.37541	1.41036	0.317467	1.35409	-2.09264	2.47e-22	DOWN
ENSG00000185112	FAM43A	family with sequence similarity 43 member A [Source:HGNC Symbol;Acc:HGNC:26888]	GO:0005488|GO:0005515	binding|protein binding	-	-	-	-	3:194686544-194689037:+	2	0	1	3	7	4	0.0443844	0	0.0206112	0.0592859	0.150566	0.067271	0.0216652	0.0923743	-2.09211	0.0345207	DOWN
ENSG00000140488	CELF6	CUGBP Elav-like family member 6 [Source:HGNC Symbol;Acc:HGNC:14059]	GO:0005623|GO:0009987|GO:0008152|GO:0005488|GO:0036094|GO:0097159|GO:0050794|GO:0043229|GO:0006807|GO:0071704|GO:0044237|GO:0043227|GO:0005622|GO:0019222|GO:0006725|GO:1901360|GO:0003676|GO:0034641|GO:0046483|GO:0043231|GO:0005737|GO:0006139|GO:0000166|GO:0031323|GO:0010468|GO:0003723|GO:0051252|GO:0010467|GO:0016070|GO:0005634|GO:0006396|GO:0050684|GO:0043484|GO:0016071|GO:0048024|GO:0006397|GO:…	cell|cellular process|metabolic process|binding|small molecule binding|organic cyclic compound binding|regulation of cellular process|intracellular organelle|nitrogen compound metabolic process|organic substance metabolic process|cellular metabolic process|membrane-bounded organelle|intracellular|regulation of metabolic process|cellular aromatic compound metabolic process|organic cyclic compound …	-	-	-	-	15:72284727-72320129:-	8	2	3	19	10	35	0.0690292	0.0145348	0.0240436	0.145934	0.0836059	0.228832	0.0358692	0.152791	-2.09074	0.000256226	DOWN
ENSG00000172432	GTPBP2	GTP binding protein 2 [Source:HGNC Symbol;Acc:HGNC:4670]	GO:0005623|GO:0009987|GO:0008152|GO:0005488|GO:0003824|GO:0036094|GO:0097159|GO:0043229|GO:0006807|GO:0071704|GO:0043167|GO:0044237|GO:0043227|GO:0016787|GO:0009058|GO:0005622|GO:0005515|GO:0003676|GO:0034641|GO:0043168|GO:0001882|GO:0016817|GO:0043231|GO:0000166|GO:0044249|GO:0019538|GO:0034645|GO:0006518|GO:0003723|GO:0035639|GO:0001883|GO:0016818|GO:0032549|GO:0043603|GO:0044267|GO:0010467|GO:…	cell|cellular process|metabolic process|binding|catalytic activity|small molecule binding|organic cyclic compound binding|intracellular organelle|nitrogen compound metabolic process|organic substance metabolic process|ion binding|cellular metabolic process|membrane-bounded organelle|hydrolase activity|biosynthetic process|intracellular|protein binding|nucleic acid binding|cellular nitrogen compou…	-	-	-	-	6:43605316-43629162:-	2779	3302	3000	13374	11595	16291	16.4313	16.4428	16.4781	70.3919	66.4283	72.9876	16.4508	69.9359	-2.08788	5.73e-68	DOWN
ENSG00000280374	AC019080.5	novel transcript	-	-	-	-	-	-	2:177317715-177318471:-	1	1	1	5	6	2	0.0731513	0.0615952	0.0679052	0.325516	0.425178	0.110815	0.0675506	0.28717	-2.08786	0.0483099	DOWN
ENSG00000171621	SPSB1	splA/ryanodine receptor domain and SOCS box containing 1 [Source:HGNC Symbol;Acc:HGNC:30628]	GO:0023052|GO:0005623|GO:0009987|GO:0008152|GO:0050896|GO:0005488|GO:0051716|GO:0050794|GO:0071704|GO:0044237|GO:0005622|GO:0005515|GO:0005737|GO:0007154|GO:0007165|GO:0019538|GO:0043412|GO:0036211|GO:0035556|GO:0044267|GO:0006464|GO:0032446|GO:0016567	signaling|cell|cellular process|metabolic process|response to stimulus|binding|cellular response to stimulus|regulation of cellular process|organic substance metabolic process|cellular metabolic process|intracellular|protein binding|cytoplasm|cell communication|signal transduction|protein metabolic process|macromolecule modification|protein modification process|intracellular signal transduction|c…	-	-	-	-	1:9292880-9369532:+	242	272	222	1055	983	1291	2.41609	2.28708	2.05898	9.3762	9.50932	9.76655	2.25405	9.55069	-2.08308	1.14e-43	DOWN
ENSG00000081181	ARG2	arginase 2 [Source:HGNC Symbol;Acc:HGNC:664]	GO:0032502|GO:0005623|GO:0009987|GO:0008152|GO:0005488|GO:0003824|GO:0043229|GO:0006807|GO:0071704|GO:0043167|GO:0044237|GO:0043227|GO:0016787|GO:0009058|GO:0005622|GO:0048856|GO:1903409|GO:0001822|GO:0009888|GO:0035295|GO:0006082|GO:0007275|GO:0048513|GO:0034641|GO:0044281|GO:2001057|GO:0019627|GO:0043231|GO:0043169|GO:0005737|GO:0006520|GO:0003012|GO:0016810|GO:0072593|GO:0044249|GO:0006936|GO:…	developmental process|cell|cellular process|metabolic process|binding|catalytic activity|intracellular organelle|nitrogen compound metabolic process|organic substance metabolic process|ion binding|cellular metabolic process|membrane-bounded organelle|hydrolase activity|biosynthetic process|intracellular|anatomical structure development|reactive oxygen species biosynthetic process|kidney developme…	K01476	arginase[3.5.3.1]	hsa01100|hsa05146|hsa01230|hsa00330|hsa00220	Metabolic pathways - Homo sapiens (human)|Amoebiasis - Homo sapiens (human)|Biosynthesis of amino acids - Homo sapiens (human)|Arginine and proline metabolism - Homo sapiens (human)|Arginine biosynthesis - Homo sapiens (human)	14:67619798-67651720:+	619	793	656	2940	2862	3474	11.195	12.0788	11.0215	47.3326	50.1538	47.6083	11.4318	48.3649	-2.08091	4.03e-61	DOWN
ENSG00000185758	CLDN24	claudin 24 [Source:HGNC Symbol;Acc:HGNC:37200]	GO:0005198|GO:0005623|GO:0016020|GO:0030054|GO:0005911|GO:0071944|GO:0031224|GO:0005886|GO:0016021|GO:0043296|GO:0005923	structural molecule activity|cell|membrane|cell junction|cell-cell junction|cell periphery|intrinsic component of membrane|plasma membrane|integral component of membrane|apical junction complex|bicellular tight junction	K06087	claudin[-]	hsa04514|hsa05160	Cell adhesion molecules (CAMs) - Homo sapiens (human)|Hepatitis C - Homo sapiens (human)	4:183321764-183322426:-	1	2	0	5	4	4	0.0439488	0.074012	0	0.195568	0.170282	0.133154	0.0393203	0.166335	-2.08074	0.0381337	DOWN
ENSG00000270802	AC005776.1	ribosomal protein L21 (RPL21) pseudogene	-	-	-	-	-	-	19:15338948-15339237:+	1	2	0	5	4	4	0.19095	0.321569	0	0.849708	0.739846	0.578531	0.17084	0.722695	-2.08074	0.0381375	DOWN
ENSG00000227954	TARID	TCF21 antisense RNA inducing promoter demethylation [Source:HGNC Symbol;Acc:HGNC:50506]	-	-	-	-	-	-	6:133502252-133892802:-	1	4	1	5	13	7	0.00567314	0.0191077	0.00526629	0.0252449	0.0714392	0.0300836	0.0100157	0.0422559	-2.07689	0.00923291	DOWN
ENSG00000233081	AL353764.1	novel transcript	-	-	-	-	-	-	9:91426238-91427144:+	1	1	2	10	3	5	0.116826	0.0983703	0.217004	1.03973	0.339458	0.442529	0.144067	0.607238	-2.07553	0.0178871	DOWN
ENSG00000135253	KCP	kielin cysteine rich BMP regulator [Source:HGNC Symbol;Acc:HGNC:17585]	GO:0032502|GO:0002376|GO:0023052|GO:0009987|GO:0005576|GO:0008152|GO:0050896|GO:0005488|GO:0051716|GO:0050794|GO:0006807|GO:0071704|GO:0044237|GO:0023051|GO:0009058|GO:0005615|GO:0002520|GO:0005515|GO:0048856|GO:0019222|GO:0006725|GO:1901360|GO:0007275|GO:0048513|GO:0034641|GO:0046483|GO:0090287|GO:0009966|GO:0010646|GO:0006139|GO:0007154|GO:0007165|GO:0048869|GO:0009967|GO:0044249|GO:0010033|GO:…	developmental process|immune system process|signaling|cellular process|extracellular region|metabolic process|response to stimulus|binding|cellular response to stimulus|regulation of cellular process|nitrogen compound metabolic process|organic substance metabolic process|cellular metabolic process|regulation of signaling|biosynthetic process|extracellular space|immune system development|protein b…	-	-	-	-	7:128862451-128910719:-	1	6	2	11	11	17	0.00542207	0.027393	0.0100714	0.0530779	0.0577761	0.0698249	0.0142955	0.0602263	-2.07483	0.000392116	DOWN
ENSG00000181260	MTHFD2P7	methylenetetrahydrofolate dehydrogenase (NADP+ dependent) 2, methenyltetrahydrofolate cyclohydrolase pseudogene 7 [Source:HGNC Symbol;Acc:HGNC:48865]	-	-	-	-	-	-	3:179464346-179465328:+	8	11	5	45	23	39	0.450551	0.521725	0.26157	2.25599	1.25507	1.6643	0.411282	1.72512	-2.0685	2.45e-07	DOWN
ENSG00000253305	PCDHGB6	protocadherin gamma subfamily B, 6 [Source:HGNC Symbol;Acc:HGNC:8713]	GO:0005623|GO:0016020|GO:0005488|GO:0043167|GO:0007155|GO:0071944|GO:0031224|GO:0005886|GO:0098609|GO:0043169|GO:0016021|GO:0098742|GO:0046872|GO:0005509|GO:0007156	cell|membrane|binding|ion binding|cell adhesion|cell periphery|intrinsic component of membrane|plasma membrane|cell-cell adhesion|cation binding|integral component of membrane|cell-cell adhesion via plasma-membrane adhesion molecules|metal ion binding|calcium ion binding|homophilic cell adhesion via plasma membrane adhesion molecules	-	-	-	-	5:141408021-141512979:+	3	0	1	10	7	1	0.0180511	0	0.00558742	0.0535685	0.0408165	0.00455908	0.00787951	0.0329814	-2.06547	0.0497402	DOWN
ENSG00000170965	PLAC1	placenta enriched 1 [Source:HGNC Symbol;Acc:HGNC:9044]	GO:0032502|GO:0040007|GO:0000003|GO:0005576|GO:0022414|GO:0044702|GO:0003006|GO:0048589|GO:0048856|GO:0001890|GO:0009888|GO:0007275|GO:0048513|GO:0048608|GO:0090214|GO:0048568|GO:0001892|GO:0061458|GO:0060712|GO:0009790|GO:0009792|GO:0043009|GO:0001701	developmental process|growth|reproduction|extracellular region|reproductive process|single organism reproductive process|developmental process involved in reproduction|developmental growth|anatomical structure development|placenta development|tissue development|multicellular organism development|animal organ development|reproductive structure development|spongiotrophoblast layer developmental gro…	-	-	-	-	X:134565838-134764322:-	3	8	4	20	12	35	0.0519294	0.116627	0.0643275	0.308196	0.201288	0.459095	0.0776279	0.32286	-2.05626	4.64e-05	DOWN
ENSG00000277496	AL357033.4	novel transcript, antisense to SLCO4A1	-	-	-	-	-	-	20:62648961-62650767:-	76	74	82	327	323	380	2.32836	1.90935	2.33375	8.91797	9.58831	8.82148	2.19049	9.10926	-2.05608	7.44e-26	DOWN
ENSG00000116285	ERRFI1	ERBB receptor feedback inhibitor 1 [Source:HGNC Symbol;Acc:HGNC:18185]	GO:0032502|GO:0023052|GO:0005623|GO:0016020|GO:0009987|GO:0008152|GO:0050896|GO:0005488|GO:0051716|GO:0019898|GO:0009892|GO:0048523|GO:0008283|GO:0050794|GO:0043229|GO:0006950|GO:0071704|GO:0009628|GO:0044237|GO:0023051|GO:0009653|GO:0043227|GO:0071944|GO:0023057|GO:0009893|GO:0009058|GO:0030234|GO:0050793|GO:0005622|GO:0005515|GO:0005886|GO:0048856|GO:0019222|GO:0001818|GO:0042127|GO:0036119|GO:…	developmental process|signaling|cell|membrane|cellular process|metabolic process|response to stimulus|binding|cellular response to stimulus|extrinsic component of membrane|negative regulation of metabolic process|negative regulation of cellular process|cell proliferation|regulation of cellular process|intracellular organelle|response to stress|organic substance metabolic process|response to abiot…	-	-	-	-	1:8004404-8026308:-	2995	3722	2882	13972	12526	15856	24.6402	25.7894	22.0265	102.326	99.8526	98.8461	24.152	100.341	-2.0547	2.42e-64	DOWN
ENSG00000254017	IGHEP2	immunoglobulin heavy constant epsilon P2 (pseudogene) [Source:HGNC Symbol;Acc:HGNC:5524]	-	-	-	-	-	-	9:5113549-5114804:+	5	2	1	11	10	16	0.220399	0.0742477	0.0409269	0.431596	0.427082	0.534378	0.111858	0.464352	-2.05355	0.000337469	DOWN
ENSG00000205129	C4orf47	chromosome 4 open reading frame 47 [Source:HGNC Symbol;Acc:HGNC:34346]	GO:0005623|GO:0043229|GO:0005622|GO:0005737|GO:0005813|GO:0005815|GO:0005856|GO:0015630	cell|intracellular organelle|intracellular|cytoplasm|centrosome|microtubule organizing center|cytoskeleton|microtubule cytoskeleton	-	-	-	-	4:185426249-185449826:+	3	6	1	16	12	15	0.082622	0.139187	0.0255742	0.392288	0.320258	0.313052	0.082461	0.341866	-2.05165	0.00019778	DOWN
ENSG00000228606	AL139011.1	novel transcript	-	-	-	-	-	-	1:160261744-160262778:+	0	3	1	5	7	4	0	0.251136	0.0922877	0.442397	0.674169	0.30121	0.114474	0.472592	-2.04557	0.0315286	DOWN
ENSG00000117245	KIF17	kinesin family member 17 [Source:HGNC Symbol;Acc:HGNC:19167]	GO:0032991|GO:0005623|GO:0016020|GO:0009987|GO:0008152|GO:0005488|GO:0003824|GO:0036094|GO:0042995|GO:0097159|GO:0044877|GO:0043229|GO:0043167|GO:0016043|GO:0071944|GO:0016787|GO:0005622|GO:0005515|GO:0005886|GO:0043234|GO:0005929|GO:0030992|GO:0006810|GO:0005930|GO:0043168|GO:0005874|GO:0030990|GO:0001882|GO:0016817|GO:0005737|GO:0006928|GO:0032403|GO:0045184|GO:0072372|GO:0036064|GO:0005875|GO:…	macromolecular complex|cell|membrane|cellular process|metabolic process|binding|catalytic activity|small molecule binding|cell projection|organic cyclic compound binding|macromolecular complex binding|intracellular organelle|ion binding|cellular component organization|cell periphery|hydrolase activity|intracellular|protein binding|plasma membrane|protein complex|cilium|intraciliary transport part…	-	-	-	-	1:20664014-20718017:-	0	4	1	3	10	7	0	0.0286322	0.00789135	0.0226986	0.082348	0.0450792	0.0121745	0.0500419	-2.03927	0.0265257	DOWN
ENSG00000280228	AC079753.1	TEC	-	-	-	-	-	-	2:112840328-112844195:+	4	3	2	12	12	16	0.0572507	0.0361641	0.0265925	0.152892	0.166422	0.173521	0.0400024	0.164278	-2.03798	0.00017525	DOWN
ENSG00000073756	PTGS2	prostaglandin-endoperoxide synthase 2 [Source:HGNC Symbol;Acc:HGNC:9605]	GO:0016209|GO:0040011|GO:0032502|GO:0032991|GO:0000003|GO:0007610|GO:0023052|GO:0005623|GO:0016020|GO:0009987|GO:0022414|GO:0008152|GO:0050896|GO:0005488|GO:0003824|GO:0051716|GO:0042995|GO:0097159|GO:0048523|GO:0008283|GO:0016491|GO:0050794|GO:0040012|GO:0043229|GO:0006807|GO:0051050|GO:0006950|GO:0044702|GO:0042175|GO:0071704|GO:0043167|GO:0009628|GO:0019953|GO:0051051|GO:0044237|GO:0051641|GO:…	antioxidant activity|locomotion|developmental process|macromolecular complex|reproduction|behavior|signaling|cell|membrane|cellular process|reproductive process|metabolic process|response to stimulus|binding|catalytic activity|cellular response to stimulus|cell projection|organic cyclic compound binding|negative regulation of cellular process|cell proliferation|oxidoreductase activity|regulation …	K11987	prostaglandin-endoperoxide synthase 2[1.14.99.1]	hsa01100|hsa05200|hsa05165|hsa05206|hsa05163|hsa05167|hsa04723|hsa05140|hsa04921|hsa04726|hsa04668|hsa04064|hsa04625|hsa04657|hsa05222|hsa05204|hsa00590|hsa04370|hsa04923|hsa04913	Metabolic pathways - Homo sapiens (human)|Pathways in cancer - Homo sapiens (human)|Human papillomavirus infection - Homo sapiens (human)|MicroRNAs in cancer - Homo sapiens (human)|Human cytomegalovirus infection - Homo sapiens (human)|Kaposi sarcoma-associated herpesvirus infection - Homo sapiens (human)|Retrograde endocannabinoid signaling - Homo sapiens (human)|Leishmaniasis - Homo sapiens (hu…	1:186671791-186680427:-	174	226	181	887	719	924	1.07772	1.17892	1.04145	4.89057	4.31505	4.33659	1.09936	4.51407	-2.03776	1.64e-36	DOWN
ENSG00000117971	CHRNB4	cholinergic receptor nicotinic beta 4 subunit [Source:HGNC Symbol;Acc:HGNC:1964]	GO:0032991|GO:0004871|GO:0005215|GO:0045202|GO:0007610|GO:0023052|GO:0005623|GO:0016020|GO:0009987|GO:0030054|GO:0050896|GO:0005488|GO:0051716|GO:0042995|GO:0004872|GO:0022857|GO:0050794|GO:0043167|GO:0008144|GO:0042165|GO:0051641|GO:0038023|GO:0023051|GO:0016043|GO:0044708|GO:0071944|GO:0031224|GO:0007269|GO:0005515|GO:0005886|GO:0043234|GO:0007626|GO:0097060|GO:0060341|GO:0051969|GO:0003014|GO:…	macromolecular complex|signal transducer activity|transporter activity|synapse|behavior|signaling|cell|membrane|cellular process|cell junction|response to stimulus|binding|cellular response to stimulus|cell projection|receptor activity|transmembrane transporter activity|regulation of cellular process|ion binding|drug binding|neurotransmitter binding|cellular localization|signaling receptor activi…	K04815	nicotinic acetylcholine receptor beta-4[-]	hsa04080|hsa04725	Neuroactive ligand-receptor interaction - Homo sapiens (human)|Cholinergic synapse - Homo sapiens (human)	15:78624119-78727754:-	6	3	0	9	13	19	0.0491914	0.0207172	0	0.0656884	0.103276	0.11804	0.0233029	0.0956682	-2.03753	0.000645518	DOWN
ENSG00000229191	AL358473.1	novel transcript, antisense KIF21B	-	-	-	-	-	-	1:201023949-201028792:+	2	4	3	12	18	7	0.0184706	0.0311213	0.0257407	0.0986796	0.161109	0.0489981	0.0251109	0.102929	-2.03526	0.00179164	DOWN
ENSG00000196542	SPTSSB	serine palmitoyltransferase small subunit B [Source:HGNC Symbol;Acc:HGNC:24045]	GO:0032991|GO:0005623|GO:0016020|GO:0009987|GO:0008152|GO:0005488|GO:0003824|GO:0043229|GO:0006807|GO:0042175|GO:0071704|GO:0044237|GO:0043227|GO:0009058|GO:0031224|GO:0005622|GO:0005789|GO:0005515|GO:0043234|GO:0012505|GO:0016740|GO:0031090|GO:0044255|GO:0043231|GO:0016746|GO:0005737|GO:0006629|GO:0005783|GO:0016021|GO:0044249|GO:0006665|GO:0006643|GO:0017059|GO:1990234|GO:0016747|GO:0008610|GO:…	macromolecular complex|cell|membrane|cellular process|metabolic process|binding|catalytic activity|intracellular organelle|nitrogen compound metabolic process|nuclear outer membrane-endoplasmic reticulum membrane network|organic substance metabolic process|cellular metabolic process|membrane-bounded organelle|biosynthetic process|intrinsic component of membrane|intracellular|endoplasmic reticulum…	-	-	-	-	3:161344792-161372880:-	10	13	11	47	50	49	0.090871	0.0994929	0.0928599	0.380203	0.440262	0.337406	0.0944079	0.385957	-2.03146	5.82e-10	DOWN
ENSG00000265100	AC005332.1	novel transcript, antisense to AMZ2	-	-	-	-	-	-	17:68246629-68247938:-	0	4	1	6	4	11	0	0.142374	0.0392399	0.225702	0.163783	0.352229	0.060538	0.247238	-2.02999	0.0173465	DOWN
ENSG00000188223	AD000671.1	novel protein	GO:0032991|GO:0005623|GO:0016020|GO:0009987|GO:0008152|GO:0071704|GO:0044237|GO:0071944|GO:0031224|GO:0005886|GO:0043234|GO:0098797|GO:0016021|GO:0019538|GO:0070765|GO:0044267|GO:0007220	macromolecular complex|cell|membrane|cellular process|metabolic process|organic substance metabolic process|cellular metabolic process|cell periphery|intrinsic component of membrane|plasma membrane|protein complex|plasma membrane protein complex|integral component of membrane|protein metabolic process|gamma-secretase complex|cellular protein metabolic process|Notch receptor processing	-	-	-	-	19:35745678-35754519:+	0	0	31	65	31	39	0	0	1.53742	3.08896	1.60357	1.57763	0.512472	2.09005	-2.02799	0.0405134	DOWN
ENSG00000180152	XIAPP3	X-linked inhibitor of apoptosis pseudogene 3 [Source:HGNC Symbol;Acc:HGNC:52377]	-	-	-	-	-	-	2:112853328-112854122:+	2	2	0	4	4	10	0.139238	0.117302	0	0.24794	0.269881	0.527643	0.0855135	0.348488	-2.02689	0.0216534	DOWN
ENSG00000113721	PDGFRB	platelet derived growth factor receptor beta [Source:HGNC Symbol;Acc:HGNC:8804]	GO:0040011|GO:0032502|GO:0004871|GO:0002376|GO:0007610|GO:0023052|GO:0005623|GO:0016020|GO:0009987|GO:0005576|GO:0008152|GO:0030054|GO:0050896|GO:0005488|GO:0003824|GO:0036094|GO:1903561|GO:0051716|GO:0097159|GO:0004872|GO:0030055|GO:0048523|GO:0008283|GO:0050794|GO:0040012|GO:0043229|GO:0006807|GO:0051050|GO:0006950|GO:0048520|GO:0071704|GO:0043167|GO:0006955|GO:0009628|GO:0044237|GO:0050795|GO:…	locomotion|developmental process|signal transducer activity|immune system process|behavior|signaling|cell|membrane|cellular process|extracellular region|metabolic process|cell junction|response to stimulus|binding|catalytic activity|small molecule binding|extracellular vesicle|cellular response to stimulus|organic cyclic compound binding|receptor activity|cell-substrate junction|negative regulati…	K05089	platelet-derived growth factor receptor beta[2.7.10.1]	hsa05200|hsa05165|hsa04151|hsa04010|hsa05206|hsa04014|hsa04810|hsa04510|hsa04015|hsa04020|hsa04630|hsa04072|hsa05231|hsa05215|hsa04540|hsa01521|hsa05214|hsa05218|hsa05230	Pathways in cancer - Homo sapiens (human)|Human papillomavirus infection - Homo sapiens (human)|PI3K-Akt signaling pathway - Homo sapiens (human)|MAPK signaling pathway - Homo sapiens (human)|MicroRNAs in cancer - Homo sapiens (human)|Ras signaling pathway - Homo sapiens (human)|Regulation of actin cytoskeleton - Homo sapiens (human)|Focal adhesion - Homo sapiens (human)|Rap1 signaling pathway - …	5:150113837-150155872:-	2	0	5	11	10	10	0.0109404	0	0.0254125	0.0535762	0.0530159	0.0414584	0.0121176	0.0493502	-2.02595	0.00123705	DOWN
ENSG00000250251	PKD1P6	polycystin 1, transient receptor potential channel interacting pseudogene 6 [Source:HGNC Symbol;Acc:HGNC:30070]	-	-	-	-	-	-	16:15125242-15154564:-	553	630	506	2342	2151	2846	4.09226	3.92641	3.4785	15.4278	15.4233	15.9585	3.83239	15.6032	-2.02553	6.65e-54	DOWN
ENSG00000279306	AL139288.2	novel transcript	-	-	-	-	-	-	1:228486188-228487120:-	10	2	1	22	17	20	0.59334	0.0999518	0.0550956	1.16202	0.977357	0.899199	0.249462	1.01286	-2.02154	0.000258546	DOWN
ENSG00000143333	RGS16	regulator of G protein signaling 16 [Source:HGNC Symbol;Acc:HGNC:9997]	GO:0023052|GO:0005623|GO:0016020|GO:0009987|GO:0008152|GO:0050896|GO:0005488|GO:0051716|GO:0048523|GO:0050794|GO:0023051|GO:0071944|GO:0023057|GO:0009893|GO:0030234|GO:0005622|GO:0005515|GO:0005886|GO:0019222|GO:0050877|GO:0008047|GO:0005737|GO:0009966|GO:0010646|GO:0043085|GO:0005516|GO:0007154|GO:0007165|GO:0009968|GO:0050790|GO:0098857|GO:0007186|GO:0005096|GO:0051345|GO:0008277|GO:0030695|GO:…	signaling|cell|membrane|cellular process|metabolic process|response to stimulus|binding|cellular response to stimulus|negative regulation of cellular process|regulation of cellular process|regulation of signaling|cell periphery|negative regulation of signaling|positive regulation of metabolic process|enzyme regulator activity|intracellular|protein binding|plasma membrane|regulation of metabolic p…	-	-	-	-	1:182598623-182604408:-	400	503	474	1940	1640	2391	9.12407	9.66301	10.0441	39.392	36.247	41.3263	9.61039	38.9884	-2.02038	4.72e-48	DOWN
ENSG00000176092	CRYBG2	crystallin beta-gamma domain containing 2 [Source:HGNC Symbol;Acc:HGNC:17295]	GO:0005488|GO:0030246	binding|carbohydrate binding	-	-	-	-	1:26321859-26354130:-	277	368	237	1161	1121	1511	1.60506	1.79588	1.27575	5.98857	6.29387	6.63431	1.5589	6.30558	-2.0161	4.03e-36	DOWN
ENSG00000139567	ACVRL1	activin A receptor like type 1 [Source:HGNC Symbol;Acc:HGNC:175]	GO:0040011|GO:0032502|GO:0040007|GO:0004871|GO:0023052|GO:0005623|GO:0016020|GO:0009987|GO:0008152|GO:0050896|GO:0005488|GO:0003824|GO:0036094|GO:0051716|GO:0040013|GO:0042995|GO:0097159|GO:0004872|GO:0009892|GO:0048523|GO:0044877|GO:0008283|GO:0050794|GO:0040012|GO:0006807|GO:0006950|GO:0016049|GO:0005057|GO:0071704|GO:0043167|GO:0009986|GO:0044237|GO:0038023|GO:0048870|GO:0023051|GO:0045926|GO:…	locomotion|developmental process|growth|signal transducer activity|signaling|cell|membrane|cellular process|metabolic process|response to stimulus|binding|catalytic activity|small molecule binding|cellular response to stimulus|negative regulation of locomotion|cell projection|organic cyclic compound binding|receptor activity|negative regulation of metabolic process|negative regulation of cellular…	K13594	activin receptor-like kinase 1[2.7.11.30]	hsa04060	Cytokine-cytokine receptor interaction - Homo sapiens (human)	12:51906908-51923361:+	16	6	10	55	30	59	0.112595	0.0355619	0.0653741	0.344531	0.204556	0.3146	0.0711769	0.287895	-2.01606	2.26e-07	DOWN
ENSG00000278266	AC079949.2	novel transcript	-	-	-	-	-	-	12:127147149-127150081:+	7	6	2	23	22	19	0.132123	0.0953853	0.0350698	0.386455	0.402346	0.271738	0.0875259	0.353513	-2.01398	1.46e-05	DOWN
ENSG00000105492	SIGLEC6	sialic acid binding Ig like lectin 6 [Source:HGNC Symbol;Acc:HGNC:10875]	GO:0023052|GO:0005623|GO:0016020|GO:0009987|GO:0005576|GO:0005488|GO:0030246|GO:0007155|GO:0071944|GO:0031224|GO:0005515|GO:0005886|GO:0005887|GO:0007267|GO:0031226|GO:0007154|GO:0016021	signaling|cell|membrane|cellular process|extracellular region|binding|carbohydrate binding|cell adhesion|cell periphery|intrinsic component of membrane|protein binding|plasma membrane|integral component of plasma membrane|cell-cell signaling|intrinsic component of plasma membrane|cell communication|integral component of membrane	-	-	-	-	19:51519525-51531856:-	3	1	3	11	12	7	0.0277107	0.00778033	0.0257407	0.0904529	0.107412	0.0489981	0.0204106	0.0822876	-2.01136	0.00193114	DOWN
ENSG00000106105	GARS1	glycyl-tRNA synthetase 1 [Source:HGNC Symbol;Acc:HGNC:4162]	GO:0005623|GO:0009987|GO:0005576|GO:0008152|GO:0005488|GO:0003824|GO:0036094|GO:1903561|GO:0042995|GO:0097159|GO:0043229|GO:0006807|GO:0071704|GO:0043167|GO:0044237|GO:0043227|GO:0009058|GO:0016874|GO:0005622|GO:0005515|GO:0012505|GO:0006725|GO:1901360|GO:0006082|GO:0034641|GO:0043168|GO:0044281|GO:0001882|GO:0031982|GO:0019637|GO:0046483|GO:0030141|GO:0043231|GO:0005737|GO:0006520|GO:0043005|GO:…	cell|cellular process|extracellular region|metabolic process|binding|catalytic activity|small molecule binding|extracellular vesicle|cell projection|organic cyclic compound binding|intracellular organelle|nitrogen compound metabolic process|organic substance metabolic process|ion binding|cellular metabolic process|membrane-bounded organelle|biosynthetic process|ligase activity|intracellular|prote…	K01880	glycyl-tRNA synthetase[6.1.1.14]	hsa00970	Aminoacyl-tRNA biosynthesis - Homo sapiens (human)	7:30594681-30634033:+	3314	3954	3994	15991	14465	17791	28.308	28.4452	31.6933	121.593	119.722	115.153	29.4822	118.823	-2.0109	2.66e-60	DOWN
ENSG00000183426	NPIPA1	nuclear pore complex interacting protein family member A1 [Source:HGNC Symbol;Acc:HGNC:7909]	GO:0005623|GO:0016020|GO:0043229|GO:0043227|GO:0031224|GO:0005622|GO:0012505|GO:0031090|GO:0006810|GO:0043231|GO:0005635|GO:0045184|GO:0008104|GO:0006403|GO:0031965|GO:0016021|GO:0015031|GO:0050658|GO:0005634|GO:0005643|GO:0051028	cell|membrane|intracellular organelle|membrane-bounded organelle|intrinsic component of membrane|intracellular|endomembrane system|organelle membrane|transport|intracellular membrane-bounded organelle|nuclear envelope|establishment of protein localization|protein localization|RNA localization|nuclear membrane|integral component of membrane|protein transport|RNA transport|nucleus|nuclear pore|mRNA…	-	-	-	-	16:14750813-14952060:+	407	338	356	1080	1584	2143	2.34436	1.6397	1.90495	5.53772	8.84065	9.35341	1.963	7.91059	-2.01073	4.1e-22	DOWN
ENSG00000076706	MCAM	melanoma cell adhesion molecule [Source:HGNC Symbol;Acc:HGNC:6934]	GO:0040011|GO:0032502|GO:0005623|GO:0016020|GO:0009987|GO:0005576|GO:0030054|GO:0050896|GO:0005488|GO:0030055|GO:0050794|GO:0040012|GO:0043229|GO:0006950|GO:0009986|GO:0048870|GO:0040017|GO:0009653|GO:0007155|GO:0043227|GO:0071944|GO:0031224|GO:0005615|GO:0005622|GO:0005515|GO:0005886|GO:0048856|GO:0048646|GO:0048514|GO:0051272|GO:0003014|GO:0009897|GO:0001568|GO:0007275|GO:0005924|GO:0005912|GO:…	locomotion|developmental process|cell|membrane|cellular process|extracellular region|cell junction|response to stimulus|binding|cell-substrate junction|regulation of cellular process|regulation of locomotion|intracellular organelle|response to stress|cell surface|cell motility|positive regulation of locomotion|anatomical structure morphogenesis|cell adhesion|membrane-bounded organelle|cell periph…	-	-	-	-	11:119308529-119321521:-	4	0	0	8	3	8	0.0178369	0	0	0.031754	0.0129604	0.0270309	0.00594565	0.0239151	-2.00802	0.0249146	DOWN
ENSG00000229951	FLJ31356	uncharacterized protein FLJ31356 [Source:NCBI gene (formerly Entrezgene);Acc:403150]	-	-	-	-	-	-	2:28384409-28394672:-	6	3	1	11	8	27	0.110677	0.046612	0.017129	0.180635	0.142989	0.377407	0.0581392	0.233677	-2.00693	0.000987455	DOWN
ENSG00000135046	ANXA1	annexin A1 [Source:HGNC Symbol;Acc:HGNC:533]	GO:0040011|GO:0032502|GO:0040007|GO:0032991|GO:0000003|GO:0002376|GO:0005198|GO:0023052|GO:0005623|GO:0048511|GO:0016020|GO:0009987|GO:0005576|GO:0022414|GO:0008152|GO:0030054|GO:0050896|GO:0005488|GO:0003824|GO:1903561|GO:0060090|GO:0051716|GO:0019898|GO:0042995|GO:0002683|GO:0097159|GO:0009892|GO:0030055|GO:0048523|GO:0008283|GO:0050794|GO:0045321|GO:0040012|GO:0043229|GO:0006807|GO:0051050|GO:…	locomotion|developmental process|growth|macromolecular complex|reproduction|immune system process|structural molecule activity|signaling|cell|rhythmic process|membrane|cellular process|extracellular region|reproductive process|metabolic process|cell junction|response to stimulus|binding|catalytic activity|extracellular vesicle|binding, bridging|cellular response to stimulus|extrinsic component of…	-	-	-	-	9:73151757-73170393:+	198	261	220	959	819	1122	2.01829	2.24066	2.08326	8.70192	8.08913	8.66621	2.11407	8.48576	-2.00502	1.36e-38	DOWN
ENSG00000174130	TLR6	toll like receptor 6 [Source:HGNC Symbol;Acc:HGNC:16711]	GO:0004871|GO:0002376|GO:0023052|GO:0005623|GO:0016020|GO:0009987|GO:0008152|GO:0050896|GO:0005488|GO:0051716|GO:0033218|GO:0004872|GO:0051606|GO:0050794|GO:0043229|GO:0006950|GO:0044089|GO:0071704|GO:0006955|GO:0044237|GO:0051641|GO:0038023|GO:0023051|GO:0016043|GO:0051707|GO:0043227|GO:0008289|GO:0071944|GO:0009607|GO:0009605|GO:0009893|GO:0009058|GO:0031224|GO:0002684|GO:0005622|GO:0002682|GO:…	signal transducer activity|immune system process|signaling|cell|membrane|cellular process|metabolic process|response to stimulus|binding|cellular response to stimulus|amide binding|receptor activity|detection of stimulus|regulation of cellular process|intracellular organelle|response to stress|positive regulation of cellular component biogenesis|organic substance metabolic process|immune response…	K10169	toll-like receptor 6[-]	hsa04145|hsa05152|hsa04620|hsa05142	Phagosome - Homo sapiens (human)|Tuberculosis - Homo sapiens (human)|Toll-like receptor signaling pathway - Homo sapiens (human)|Chagas disease (American trypanosomiasis) - Homo sapiens (human)	4:38823715-38856817:-	19	20	9	67	57	82	0.093357	0.0827641	0.0410795	0.293051	0.271371	0.305297	0.0724002	0.289906	-2.00152	2.27e-11	DOWN
ENSG00000258790	AL121594.1	novel transcript	-	-	-	-	-	-	14:35122549-35317474:+	444	664	493	104	67	272	6.37282	8.02662	6.57353	1.3288	0.931799	2.95825	6.99099	1.73962	2.00673	3.16e-09	UP
ENSG00000172350	ABCG4	ATP binding cassette subfamily G member 4 [Source:HGNC Symbol;Acc:HGNC:13884]	GO:0005215|GO:0005623|GO:0016020|GO:0009987|GO:0008152|GO:0005488|GO:0003824|GO:0036094|GO:0097159|GO:0022857|GO:0043167|GO:0071944|GO:0016787|GO:0031224|GO:0005515|GO:0005886|GO:0042802|GO:0006810|GO:0043168|GO:0001882|GO:0016817|GO:0046983|GO:0022891|GO:0005319|GO:0055085|GO:0000166|GO:0016021|GO:0010876|GO:0016820|GO:0015248|GO:0035639|GO:0046982|GO:0001883|GO:0016818|GO:0032549|GO:0006869|GO:…	transporter activity|cell|membrane|cellular process|metabolic process|binding|catalytic activity|small molecule binding|organic cyclic compound binding|transmembrane transporter activity|ion binding|cell periphery|hydrolase activity|intrinsic component of membrane|protein binding|plasma membrane|identical protein binding|transport|anion binding|nucleoside binding|hydrolase activity, acting on aci…	K05680	ATP-binding cassette, subfamily G (WHITE), member 4[-]	hsa02010	ABC transporters - Homo sapiens (human)	11:119149012-119162653:+	14	13	10	1	3	6	0.0860668	0.0673082	0.0571125	0.00547502	0.0178682	0.0279514	0.0701625	0.0170982	2.03686	0.000391907	UP
ENSG00000241217	RN7SL809P	RNA, 7SL, cytoplasmic 809, pseudogene [Source:HGNC Symbol;Acc:HGNC:46825]	-	-	-	-	-	-	12:56670450-56670746:-	17	14	8	3	4	3	3.16869	2.19777	1.38532	0.497842	0.722409	0.423672	2.25059	0.547974	2.03813	0.000633643	UP
ENSG00000228828	TLK2P2	tousled like kinase 2 pseudogene 2 [Source:HGNC Symbol;Acc:HGNC:22227]	-	-	-	-	-	-	10:37818606-37820982:-	4	8	4	2	1	1	0.0988597	0.166506	0.091839	0.0439984	0.0239519	0.0187248	0.119068	0.0288917	2.04306	0.0252278	UP
ENSG00000255173	AP003068.3	novel transcript	-	-	-	-	-	-	11:65117157-65117458:+	11	19	11	2	4	4	3.47978	5.06215	3.23259	0.563179	1.22603	0.958708	3.92484	0.915973	2.09926	0.00027006	UP
ENSG00000241313	WWTR1-AS1	WWTR1 antisense RNA 1 [Source:HGNC Symbol;Acc:HGNC:41035]	-	-	-	-	-	-	3:149657020-149661364:+	11	8	5	3	1	2	0.193752	0.118668	0.0818083	0.0470439	0.0170704	0.0266901	0.131409	0.0302681	2.1182	0.00718072	UP
ENSG00000271757	RP11-111M22.5	-	-	-	-	-	-	-	11:76392196-76392905:+	2	8	4	2	1	0	0.155908	0.525314	0.289746	0.138812	0.0755665	0	0.323656	0.0714594	2.17926	0.0364165	UP
ENSG00000105369	CD79A	CD79a molecule [Source:HGNC Symbol;Acc:HGNC:1698]	GO:0032502|GO:0032991|GO:0004871|GO:0002376|GO:0023052|GO:0005623|GO:0016020|GO:0009987|GO:0050896|GO:0005488|GO:0051716|GO:0004872|GO:0008283|GO:0050794|GO:0045321|GO:0043229|GO:0006955|GO:0009986|GO:0038023|GO:0043227|GO:0071944|GO:0031224|GO:0002684|GO:0005622|GO:0002682|GO:0002520|GO:0005515|GO:0005886|GO:0043234|GO:0012505|GO:0048856|GO:0002757|GO:0002250|GO:0009897|GO:0070661|GO:0098797|GO:…	developmental process|macromolecular complex|signal transducer activity|immune system process|signaling|cell|membrane|cellular process|response to stimulus|binding|cellular response to stimulus|receptor activity|cell proliferation|regulation of cellular process|leukocyte activation|intracellular organelle|immune response|cell surface|signaling receptor activity|membrane-bounded organelle|cell per…	K06506	CD79A antigen[-]	hsa04662|hsa05340	B cell receptor signaling pathway - Homo sapiens (human)|Primary immunodeficiency - Homo sapiens (human)	19:41877120-41881372:+	6	4	6	2	0	2	0.136235	0.0765013	0.126571	0.0404251	0	0.0344081	0.113102	0.0249444	2.18084	0.0261101	UP
ENSG00000240898	AC132942.1	ribosomal protein L21 (RPL21)pseudogene	-	-	-	-	-	-	17:3665220-3665702:+	3	8	3	2	1	0	0.343831	0.7722	0.319387	0.20405	0.111081	0	0.478473	0.105044	2.18744	0.0338292	UP
ENSG00000172771	EFCAB12	EF-hand calcium binding domain 12 [Source:HGNC Symbol;Acc:HGNC:28061]	GO:0005488|GO:0043167|GO:0005515|GO:0043169|GO:0046872|GO:0005509	binding|ion binding|protein binding|cation binding|metal ion binding|calcium ion binding	-	-	-	-	3:129401321-129428651:-	7	4	14	1	2	3	0.0376265	0.0181095	0.0699114	0.00478712	0.0104189	0.0122177	0.0418825	0.00914126	2.19588	0.00778833	UP
ENSG00000109084	TMEM97	transmembrane protein 97 [Source:HGNC Symbol;Acc:HGNC:28106]	GO:0040007|GO:0005623|GO:0016020|GO:0009987|GO:0005488|GO:0050794|GO:0043229|GO:0016049|GO:0016043|GO:0043227|GO:0071944|GO:0040008|GO:0031224|GO:0005622|GO:0005515|GO:0005886|GO:0012505|GO:0031090|GO:0051128|GO:0043231|GO:0005737|GO:0005635|GO:0042592|GO:0005783|GO:0031965|GO:0016021|GO:0001558|GO:0048878|GO:0005773|GO:0005791|GO:0005634|GO:0000323|GO:0055088|GO:0005764|GO:0055092|GO:0042632	growth|cell|membrane|cellular process|binding|regulation of cellular process|intracellular organelle|cell growth|cellular component organization|membrane-bounded organelle|cell periphery|regulation of growth|intrinsic component of membrane|intracellular|protein binding|plasma membrane|endomembrane system|organelle membrane|regulation of cellular component organization|intracellular membrane-bound…	-	-	-	-	17:28319095-28328685:+	1089	1295	1065	204	350	217	9.21966	9.23365	8.37606	1.53743	2.87114	1.39208	8.94312	1.93355	2.20953	4.89e-21	UP
ENSG00000270945	HSPE1P7	heat shock protein family E (Hsp10) member 1 pseudogene 7 [Source:HGNC Symbol;Acc:HGNC:49327]	-	-	-	-	-	-	16:74612596-74613221:-	11	18	15	7	0	3	1.89708	2.61448	2.40318	1.07468	0	0.391995	2.30491	0.488891	2.23713	0.000269687	UP
ENSG00000171385	KCND3	potassium voltage-gated channel subfamily D member 3 [Source:HGNC Symbol;Acc:HGNC:6239]	GO:0032991|GO:0005215|GO:0023052|GO:0005623|GO:0016020|GO:0009987|GO:0050896|GO:0005488|GO:0051716|GO:0042995|GO:0022857|GO:0050794|GO:0043229|GO:0043167|GO:0044297|GO:0016043|GO:0043227|GO:0071944|GO:0031224|GO:0005622|GO:0005515|GO:0005886|GO:0043234|GO:0012505|GO:0042391|GO:0043025|GO:0044325|GO:0006810|GO:0098797|GO:0022607|GO:0005887|GO:0043231|GO:0043169|GO:0005737|GO:0007267|GO:0043005|GO:…	macromolecular complex|transporter activity|signaling|cell|membrane|cellular process|response to stimulus|binding|cellular response to stimulus|cell projection|transmembrane transporter activity|regulation of cellular process|intracellular organelle|ion binding|cell body|cellular component organization|membrane-bounded organelle|cell periphery|intrinsic component of membrane|intracellular|protein…	-	-	-	-	1:111770662-111989155:-	11	7	8	3	1	2	0.0640405	0.0343246	0.0432683	0.0155494	0.00564225	0.00882185	0.0472112	0.0100045	2.23848	0.00205619	UP
ENSG00000135409	AMHR2	anti-Mullerian hormone receptor type 2 [Source:HGNC Symbol;Acc:HGNC:465]	GO:0032502|GO:0004871|GO:0000003|GO:0023052|GO:0005623|GO:0016020|GO:0009987|GO:0022414|GO:0008152|GO:0050896|GO:0005488|GO:0003824|GO:0036094|GO:0051716|GO:0097159|GO:0004872|GO:0048523|GO:0050794|GO:0042562|GO:0005057|GO:0044702|GO:0071704|GO:0043167|GO:0044237|GO:0038023|GO:0003006|GO:0023051|GO:0009653|GO:0071944|GO:0023057|GO:0031224|GO:0005515|GO:0005886|GO:0016740|GO:0048856|GO:0045137|GO:…	developmental process|signal transducer activity|reproduction|signaling|cell|membrane|cellular process|reproductive process|metabolic process|response to stimulus|binding|catalytic activity|small molecule binding|cellular response to stimulus|organic cyclic compound binding|receptor activity|negative regulation of cellular process|regulation of cellular process|hormone binding|receptor signaling …	K04672	anti-mullerian hormone receptor type-2[2.7.11.30]	hsa04060|hsa04350	Cytokine-cytokine receptor interaction - Homo sapiens (human)|TGF-beta signaling pathway - Homo sapiens (human)	12:53423855-53431534:+	4	2	8	2	1	0	0.0369076	0.0155425	0.0685731	0.0164261	0.00894203	0	0.0403411	0.00845603	2.2542	0.0434264	UP
ENSG00000196866	H2AC7	H2A clustered histone 7 [Source:HGNC Symbol;Acc:HGNC:4729]	GO:0032991|GO:0005623|GO:0009987|GO:0005576|GO:0008152|GO:0005488|GO:1903561|GO:0097159|GO:0009892|GO:0048523|GO:0050794|GO:0043229|GO:0006807|GO:0071704|GO:0044237|GO:0000785|GO:0016043|GO:0043227|GO:0009058|GO:0032993|GO:0005622|GO:0005515|GO:0043234|GO:0019222|GO:0006725|GO:1901360|GO:0003676|GO:0034641|GO:0031982|GO:0046483|GO:0043231|GO:0046983|GO:0009890|GO:0016458|GO:0006139|GO:0000790|GO:…	macromolecular complex|cell|cellular process|extracellular region|metabolic process|binding|extracellular vesicle|organic cyclic compound binding|negative regulation of metabolic process|negative regulation of cellular process|regulation of cellular process|intracellular organelle|nitrogen compound metabolic process|organic substance metabolic process|cellular metabolic process|chromatin|cellular…	K11251	histone H2A[-]	hsa05322|hsa05034|hsa04217	Systemic lupus erythematosus - Homo sapiens (human)|Alcoholism - Homo sapiens (human)|Necroptosis - Homo sapiens (human)	6:26198851-26199243:-	4	9	2	2	1	0	0.563475	1.06769	0.261729	0.250779	0.13652	0	0.630963	0.1291	2.28907	0.0285889	UP
ENSG00000268945	AC010422.2	novel transcript	-	-	-	-	-	-	19:12682693-12687279:-	9	2	6	2	0	2	0.784672	0.146858	0.485951	0.155207	0	0.132106	0.472494	0.0957708	2.30264	0.0266449	UP
ENSG00000183395	PMCH	pro-melanin concentrating hormone [Source:HGNC Symbol;Acc:HGNC:9109]	GO:0032502|GO:0000003|GO:0007610|GO:0023052|GO:0005623|GO:0009987|GO:0005576|GO:0022414|GO:0050896|GO:0005488|GO:0051716|GO:0007631|GO:0050794|GO:0043229|GO:0044702|GO:0019953|GO:0043227|GO:0032504|GO:0005622|GO:0005515|GO:0048856|GO:0048609|GO:0007275|GO:0005102|GO:0043231|GO:0007267|GO:0007154|GO:0007276|GO:0007165|GO:0048869|GO:0007186|GO:0048232|GO:0005179|GO:0030154|GO:0005634|GO:0007283|GO:…	developmental process|reproduction|behavior|signaling|cell|cellular process|extracellular region|reproductive process|response to stimulus|binding|cellular response to stimulus|feeding behavior|regulation of cellular process|intracellular organelle|single organism reproductive process|sexual reproduction|membrane-bounded organelle|multicellular organism reproduction|intracellular|protein binding|…	K05229	pro-melanin-concentrating hormone[-]	hsa04080	Neuroactive ligand-receptor interaction - Homo sapiens (human)	12:102196459-102197845:-	689	820	747	163	163	149	49.7954	49.9114	50.1526	10.4866	11.4145	8.15969	49.9531	10.0203	2.31765	9.12e-37	UP
ENSG00000270426	AC099343.2	novel transcript, sense intronic to IRF2	-	-	-	-	-	-	4:184471924-184472609:-	5	9	4	0	1	3	0.403529	0.611662	0.299882	0	0.0782102	0.183426	0.438358	0.0872122	2.32951	0.0138097	UP
ENSG00000231066	NPM1P9	nucleophosmin 1 pseudogene 9 [Source:HGNC Symbol;Acc:HGNC:7929]	-	-	-	-	-	-	X:14834476-14835319:-	5	14	9	1	1	4	0.327987	0.773386	0.548392	0.0584154	0.0635689	0.198784	0.549922	0.106923	2.36266	0.0020586	UP
ENSG00000230565	ZNF32-AS2	ZNF32 antisense RNA 2 [Source:HGNC Symbol;Acc:HGNC:23593]	-	-	-	-	-	-	10:43645942-43648019:+	2	4	5	0	2	0	0.122314	0.206089	0.284114	0	0.118568	0	0.204172	0.0395228	2.36903	0.0475664	UP
ENSG00000278952	AP003068.4	TEC	-	-	-	-	-	-	11:65118310-65119111:+	48	78	91	17	11	15	3.31333	4.53455	5.8354	1.04458	0.735745	0.784582	4.56109	0.854969	2.41544	1.67e-12	UP
ENSG00000254245	PCDHGA3	protocadherin gamma subfamily A, 3 [Source:HGNC Symbol;Acc:HGNC:8701]	GO:0005623|GO:0016020|GO:0009987|GO:0005488|GO:0043167|GO:0051641|GO:0016043|GO:0007155|GO:0071944|GO:0031224|GO:0005622|GO:0005515|GO:0005886|GO:0006810|GO:0022607|GO:0098609|GO:0043169|GO:0051649|GO:0016021|GO:0006996|GO:0098742|GO:0046872|GO:0046907|GO:0048284|GO:0034622|GO:0065005|GO:0005509|GO:0060989|GO:0016197|GO:0007156|GO:0007034|GO:0060988|GO:0008333|GO:0007041	cell|membrane|cellular process|binding|ion binding|cellular localization|cellular component organization|cell adhesion|cell periphery|intrinsic component of membrane|intracellular|protein binding|plasma membrane|transport|cellular component assembly|cell-cell adhesion|cation binding|establishment of localization in cell|integral component of membrane|organelle organization|cell-cell adhesion via …	-	-	-	-	5:141343829-141512979:+	5	20	1	2	1	2	0.0275993	0.0929714	0.00512505	0.00982616	0.00534917	0.00836361	0.0418986	0.00784631	2.41682	0.0220164	UP
ENSG00000268798	AC027307.3	novel transcript	-	-	-	-	-	-	19:1440839-1441938:+	11	7	11	2	1	3	0.553601	0.296721	0.514275	0.0895967	0.0487747	0.114391	0.454866	0.0842542	2.43262	0.000681654	UP
ENSG00000250983	AC022296.3	pseudogene similar to part of FAM76A, family with sequence similarity 76, member A	-	-	-	-	-	-	3:133546071-133546272:-	6	5	3	1	0	2	1.64426	1.15415	0.763683	0.244072	0	0.415282	1.18736	0.219785	2.4336	0.0276421	UP
ENSG00000271034	AC139700.1	RNA-binding region (RNP1, RRM) containing 3, pseudogene	-	-	-	-	-	-	3:70125070-70126609:-	6	5	3	1	0	2	0.215676	0.151388	0.100171	0.0320147	0	0.0544721	0.155745	0.0288289	2.4336	0.0276538	UP
ENSG00000254788	CKLF-CMTM1	CKLF-CMTM1 readthrough [Source:HGNC Symbol;Acc:HGNC:39977]	GO:0016020|GO:0031224|GO:0016021	membrane|intrinsic component of membrane|integral component of membrane	-	-	-	-	16:66552587-66579135:+	11	41	13	11	0	1	0.252262	0.791875	0.276952	0.224559	0	0.0173751	0.440363	0.0806445	2.44905	0.00339075	UP
ENSG00000279152	AC129492.7	TEC	-	-	-	-	-	-	17:8188933-8189688:+	5	3	3	1	1	0	0.366166	0.18503	0.204053	0.0652151	0.0709685	0	0.251749	0.0453945	2.4714	0.0405401	UP
ENSG00000178732	GP5	glycoprotein V platelet [Source:HGNC Symbol;Acc:HGNC:4443]	GO:0032502|GO:0005623|GO:0016020|GO:0009987|GO:0005576|GO:0008152|GO:0050896|GO:0005488|GO:1903561|GO:0006950|GO:0071704|GO:0009653|GO:0016043|GO:0007155|GO:0043227|GO:0071944|GO:0031224|GO:0005515|GO:0005886|GO:0048856|GO:0050817|GO:0048468|GO:0007275|GO:0031982|GO:0005887|GO:0009611|GO:0001775|GO:0031226|GO:0007597|GO:0072378|GO:0070062|GO:0030030|GO:0048869|GO:0016021|GO:0019538|GO:0050878|GO:…	developmental process|cell|membrane|cellular process|extracellular region|metabolic process|response to stimulus|binding|extracellular vesicle|response to stress|organic substance metabolic process|anatomical structure morphogenesis|cellular component organization|cell adhesion|membrane-bounded organelle|cell periphery|intrinsic component of membrane|protein binding|plasma membrane|anatomical str…	K06260	platelet glycoprotein V[-]	hsa04640|hsa04611|hsa04512	Hematopoietic cell lineage - Homo sapiens (human)|Platelet activation - Homo sapiens (human)|ECM-receptor interaction - Homo sapiens (human)	3:194394821-194398354:-	10	8	4	0	3	1	0.156646	0.105538	0.0582115	0	0.0455301	0.0118686	0.106799	0.0191329	2.48077	0.00441552	UP
ENSG00000221878	PSG7	pregnancy specific beta-1-glycoprotein 7 (gene/pseudogene) [Source:HGNC Symbol;Acc:HGNC:9524]	GO:0005488|GO:0005515	binding|protein binding	-	-	-	-	19:42906822-43082671:-	62	75	52	15	11	9	0.356976	0.363685	0.278133	0.0768796	0.0613695	0.039265	0.332931	0.0591713	2.49225	4.58e-14	UP
ENSG00000265148	TSPOAP1-AS1	TSPOAP1, SUPT4H1 and RNF43 antisense RNA 1 [Source:HGNC Symbol;Acc:HGNC:44148]	-	-	-	-	-	-	17:58325450-58415766:+	3	4	7	0	0	3	0.0175124	0.0196678	0.0379609	0	0	0.0132691	0.0250471	0.00442302	2.50154	0.0380309	UP
ENSG00000273254	AF129075.2	novel transcript, antisense to USP16	-	-	-	-	-	-	21:29024255-29024890:-	7	8	10	0	1	4	0.609302	0.586435	0.808645	0	0.0843588	0.263796	0.668127	0.116051	2.52536	0.00204819	UP
ENSG00000260279	AC137932.1	novel transcript, antisense to ANKRD11	-	-	-	-	-	-	16:89297508-89298317:+	6	3	3	0	2	0	0.486296	0.204806	0.225862	0	0.157107	0	0.305655	0.0523691	2.54511	0.0341816	UP
ENSG00000259895	AC106820.2	novel transcript, antisense to C16orf59	-	-	-	-	-	-	16:2464950-2468213:-	9	6	6	2	0	2	0.152655	0.0857124	0.0945401	0.030195	0	0.0257007	0.110969	0.0186319	2.57432	0.00376121	UP
ENSG00000186480	INSIG1	insulin induced gene 1 [Source:HGNC Symbol;Acc:HGNC:6083]	GO:0032502|GO:0032991|GO:0023052|GO:0005623|GO:0016020|GO:0009987|GO:0008152|GO:0050896|GO:0005488|GO:0051716|GO:0009892|GO:0048523|GO:0008283|GO:0050794|GO:0043229|GO:0006807|GO:0006950|GO:0042175|GO:0071704|GO:0051051|GO:0044237|GO:0051641|GO:0009653|GO:0016043|GO:0043227|GO:0009893|GO:0009058|GO:0031224|GO:0050793|GO:0005622|GO:0005789|GO:0005515|GO:0043234|GO:0012505|GO:0048856|GO:0031090|GO:…	developmental process|macromolecular complex|signaling|cell|membrane|cellular process|metabolic process|response to stimulus|binding|cellular response to stimulus|negative regulation of metabolic process|negative regulation of cellular process|cell proliferation|regulation of cellular process|intracellular organelle|nitrogen compound metabolic process|response to stress|nuclear outer membrane-end…	-	-	-	-	7:155297776-155310235:+	3371	4058	3370	841	458	608	23.1108	23.4306	21.4629	5.13251	3.04243	3.15848	22.6681	3.77781	2.58504	1.25e-42	UP
ENSG00000282907	Z98883.1	novel transcript	-	-	-	-	-	-	16:568837-576257:+	32	31	23	6	8	0	1.17552	0.959097	0.784911	0.196197	0.284745	0	0.973176	0.160314	2.6018	1.67e-07	UP
ENSG00000273485	AL139339.2	novel transcript, antisense to CALHM2	-	-	-	-	-	-	10:103450196-103450852:+	3	2	6	1	0	1	0.25277	0.141941	0.469679	0.075042	0	0.0638409	0.28813	0.0462943	2.63781	0.0490442	UP
ENSG00000272604	AC073073.2	novel transcript, antisense to EFCAB10	-	-	-	-	-	-	7:105571083-105573660:+	21	27	27	4	3	6	0.450949	0.488304	0.538627	0.0764595	0.062414	0.0976347	0.492627	0.0788361	2.64357	6.3e-09	UP
ENSG00000260914	AC026464.4	novel protein	GO:0009987|GO:0005488|GO:0036094|GO:0097159|GO:0043167|GO:0016043|GO:0043168|GO:0001882|GO:0000166|GO:0006996|GO:0035639|GO:0001883|GO:0032549|GO:0017076|GO:0007033|GO:0005524|GO:0030554	cellular process|binding|small molecule binding|organic cyclic compound binding|ion binding|cellular component organization|anion binding|nucleoside binding|nucleotide binding|organelle organization|purine ribonucleoside triphosphate binding|purine nucleoside binding|ribonucleoside binding|purine nucleotide binding|vacuole organization|ATP binding|adenyl nucleotide binding	-	-	-	-	16:69299682-69322700:+	14	0	43	0	0	11	0.603607	0	1.72228	0	0	0.359361	0.775295	0.119787	2.69427	0.0463409	UP
ENSG00000205236	AC105052.1	novel protein, UPK3BL-RASA4 readthrough	GO:0016020|GO:0031224|GO:0016021	membrane|intrinsic component of membrane|integral component of membrane	-	-	-	-	7:102582523-102642869:-	9	17	2	0	4	0	0.13961	0.222085	0.0288203	0	0.0601164	0	0.130172	0.0200388	2.69955	0.00654073	UP
ENSG00000239884	RN7SL608P	RNA, 7SL, cytoplasmic 608, pseudogene [Source:HGNC Symbol;Acc:HGNC:46624]	-	-	-	-	-	-	17:2680958-2681236:+	1	18	1	1	1	1	0.198479	3.00806	0.184245	0.176712	0.192302	0.150335	1.13026	0.173116	2.70684	0.041485	UP
ENSG00000184792	OSBP2	oxysterol binding protein 2 [Source:HGNC Symbol;Acc:HGNC:8504]	GO:0032502|GO:0000003|GO:0005623|GO:0016020|GO:0009987|GO:0022414|GO:0005488|GO:0036094|GO:0042995|GO:0097159|GO:0044702|GO:0019953|GO:0003006|GO:0008289|GO:0032504|GO:0005515|GO:0048856|GO:0048609|GO:0048468|GO:0006810|GO:0005496|GO:0043178|GO:0048515|GO:0043005|GO:0036477|GO:0007276|GO:0048869|GO:0010876|GO:0007281|GO:0007286|GO:0048232|GO:0032934|GO:0030425|GO:0006869|GO:0030154|GO:0007283|GO:…	developmental process|reproduction|cell|membrane|cellular process|reproductive process|binding|small molecule binding|cell projection|organic cyclic compound binding|single organism reproductive process|sexual reproduction|developmental process involved in reproduction|lipid binding|multicellular organism reproduction|protein binding|anatomical structure development|multicellular organismal repro…	-	-	-	-	22:30693782-30907824:+	6	2	9	1	0	2	0.0200048	0.00561676	0.0278771	0.0029695	0	0.00505252	0.0178329	0.00267401	2.73747	0.0121197	UP
ENSG00000224992	AL445645.1	novel transcript	-	-	-	-	-	-	9:132768965-132770212:-	2	7	5	1	1	0	0.108631	0.320307	0.252329	0.0483833	0.0526518	0	0.227089	0.0336784	2.75336	0.012678	UP
ENSG00000243251	PGBD3	-	-	-	-	-	-	-	10:49515105-49524227:-	27	26	38	1	8	5	0.675743	0.54802	0.883491	0.0222887	0.193992	0.0948276	0.702418	0.103703	2.75988	1.46e-08	UP
ENSG00000227963	RBM15-AS1	RBM15 antisense RNA 1 [Source:HGNC Symbol;Acc:HGNC:53636]	-	-	-	-	-	-	1:110286375-110339171:-	3	6	11	3	0	0	0.063604	0.107149	0.216661	0.0566292	0	0	0.129138	0.0188764	2.77426	0.00682795	UP
ENSG00000232882	PHKA1P1	phosphorylase kinase regulatory subunit alpha 1 pseudogene [Source:HGNC Symbol;Acc:HGNC:33919]	-	-	-	-	-	-	1:90892992-90893612:-	2	4	7	0	1	1	0.178252	0.300338	0.579683	0	0.0863964	0.0675419	0.352758	0.0513128	2.78129	0.0220063	UP
ENSG00000181741	FDX1P1	ferredoxin 1 pseudogene 1 [Source:HGNC Symbol;Acc:HGNC:3640]	-	-	-	-	-	-	20:34475924-34476474:-	3	7	3	1	0	1	0.301398	0.592364	0.279971	0.0894784	0	0.0761225	0.391244	0.0552003	2.82532	0.0179826	UP
ENSG00000279605	AC067930.5	TEC	-	-	-	-	-	-	8:143578358-143583304:+	2	2	9	1	0	1	0.0223761	0.0188508	0.0935603	0.00996616	0	0.00847857	0.0449291	0.00614825	2.8694	0.0376599	UP
ENSG00000140505	CYP1A2	cytochrome P450 family 1 subfamily A member 2 [Source:HGNC Symbol;Acc:HGNC:2596]	GO:0032502|GO:0009055|GO:0005623|GO:0016020|GO:0009987|GO:0008152|GO:0050896|GO:0005488|GO:0003824|GO:0051716|GO:0032259|GO:0097159|GO:0032451|GO:0016491|GO:0043229|GO:0006807|GO:0006950|GO:0042175|GO:0071704|GO:0009056|GO:0043167|GO:0044237|GO:0051707|GO:0043227|GO:0009607|GO:0009605|GO:0009058|GO:0005622|GO:0005789|GO:0005515|GO:0012505|GO:0048856|GO:0031090|GO:0019222|GO:1903409|GO:0044255|GO:…	developmental process|electron carrier activity|cell|membrane|cellular process|metabolic process|response to stimulus|binding|catalytic activity|cellular response to stimulus|methylation|organic cyclic compound binding|demethylase activity|oxidoreductase activity|intracellular organelle|nitrogen compound metabolic process|response to stress|nuclear outer membrane-endoplasmic reticulum membrane ne…	K07409	cytochrome P450 family 1 subfamily A polypeptide 2[1.14.14.1]	hsa01100|hsa00980|hsa00982|hsa05204|hsa00830|hsa00140|hsa00380|hsa00591|hsa00232	Metabolic pathways - Homo sapiens (human)|Metabolism of xenobiotics by cytochrome P450 - Homo sapiens (human)|Drug metabolism - cytochrome P450 - Homo sapiens (human)|Chemical carcinogenesis - Homo sapiens (human)|Retinol metabolism - Homo sapiens (human)|Steroid hormone biosynthesis - Homo sapiens (human)|Tryptophan metabolism - Homo sapiens (human)|Linoleic acid metabolism - Homo sapiens (human…	15:74748844-74756202:+	1	8	12	1	0	2	0.020299	0.13672	0.226231	0.0180728	0	0.0307504	0.12775	0.0162744	2.97265	0.00852622	UP
ENSG00000273265	CNNM3-DT	CNNM3 divergent transcript [Source:HGNC Symbol;Acc:HGNC:53592]	-	-	-	-	-	-	2:96812239-96813657:-	4	8	5	0	2	0	0.533604	0.89873	0.619575	0	0.258565	0	0.68397	0.0861882	2.98837	0.00282012	UP
ENSG00000185614	INKA1	inka box actin regulator 1 [Source:HGNC Symbol;Acc:HGNC:32480]	GO:0032502|GO:0005576|GO:0005488|GO:1903561|GO:0043227|GO:0005515|GO:0048856|GO:0009888|GO:0035295|GO:0007275|GO:0031982|GO:0021915|GO:0070062|GO:0009790|GO:0060429|GO:0007399|GO:0009792|GO:0043009	developmental process|extracellular region|binding|extracellular vesicle|membrane-bounded organelle|protein binding|anatomical structure development|tissue development|tube development|multicellular organism development|vesicle|neural tube development|extracellular exosome|embryo development|epithelium development|nervous system development|embryo development ending in birth or egg hatching|chord…	-	-	-	-	3:49803254-49805030:+	5	7	5	0	2	0	0.266174	0.313839	0.247234	0	0.103177	0	0.275749	0.0343924	3.00319	0.00236583	UP
ENSG00000267397	AC090229.1	novel transcript	-	-	-	-	-	-	18:35716370-35717978:+	6	5	6	1	1	0	0.206427	0.144896	0.191783	0.0306418	0.033345	0	0.181035	0.0213289	3.08539	0.002111	UP
ENSG00000151687	ANKAR	ankyrin and armadillo repeat containing [Source:HGNC Symbol;Acc:HGNC:26350]	GO:0016020|GO:0005488|GO:0031224|GO:0005515|GO:0016021	membrane|binding|intrinsic component of membrane|protein binding|integral component of membrane	-	-	-	-	2:189674290-189761193:+	3	4	2	0	1	0	0.0205405	0.0230687	0.0127223	0	0.00663602	0	0.0187772	0.002212	3.08555	0.0361315	UP
ENSG00000224324	THAP5P1	THAP domain containing 5 pseudogene 1 [Source:HGNC Symbol;Acc:HGNC:22340]	-	-	-	-	-	-	7:158623188-158623449:-	4	2	3	0	1	0	0.845213	0.355935	0.588794	0	0.204779	0	0.596647	0.0682598	3.12777	0.0387681	UP
ENSG00000244694	PTCHD4	patched domain containing 4 [Source:HGNC Symbol;Acc:HGNC:21345]	GO:0004871|GO:0023052|GO:0016020|GO:0009987|GO:0050896|GO:0051716|GO:0004872|GO:0050794|GO:0038023|GO:0031224|GO:0004888|GO:0007154|GO:0007165|GO:0016021|GO:0008158	signal transducer activity|signaling|membrane|cellular process|response to stimulus|cellular response to stimulus|receptor activity|regulation of cellular process|signaling receptor activity|intrinsic component of membrane|transmembrane signaling receptor activity|cell communication|signal transduction|integral component of membrane|hedgehog receptor activity	-	-	-	-	6:47878028-48068689:-	0	7	4	0	1	0	0	0.058274	0.036729	0	0.00957904	0	0.0316677	0.00319301	3.31002	0.042857	UP
ENSG00000258646	AL049780.1	novel transcript, antisense to EIF2B2	-	-	-	-	-	-	14:75004719-75008481:-	2	4	4	1	0	0	0.226369	0.381411	0.420694	0.100823	0	0	0.342825	0.0336078	3.3506	0.0219241	UP
ENSG00000241478	HSPA8P9	heat shock protein family A (Hsp70) member 8 pseudogene 9 [Source:HGNC Symbol;Acc:HGNC:44924]	-	-	-	-	-	-	3:137880295-137882237:+	4	3	4	0	1	0	0.113971	0.0719931	0.105877	0	0.0276131	0	0.0972804	0.00920435	3.40176	0.0125368	UP
ENSG00000232917	HSPE1P6	heat shock protein family E (Hsp10) member 1 pseudogene 6 [Source:HGNC Symbol;Acc:HGNC:49325]	-	-	-	-	-	-	1:203903723-203904013:-	3	3	3	0	0	1	0.570688	0.480696	0.530117	0	0	0.144136	0.527167	0.0480452	3.45579	0.0336531	UP
ENSG00000244378	RPS2P45	ribosomal protein S2 pseudogene 45 [Source:HGNC Symbol;Acc:HGNC:25709]	-	-	-	-	-	-	16:69033675-69036042:+	2	7	3	0	1	0	0.038118	0.112394	0.0531212	0	0.0184753	0	0.0678778	0.00615842	3.46231	0.0114584	UP
ENSG00000273428	AC004832.6	novel transcript	-	-	-	-	-	-	22:30435544-30436247:+	3	4	3	0	0	1	0.118622	0.133222	0.110189	0	0	0.0299596	0.120677	0.00998655	3.59502	0.0198585	UP
ENSG00000249962	AL157400.5	pantothenate kinase 1 (PANK1) pseudogene	-	-	-	-	-	-	10:89644603-89645223:-	2	97	11	3	2	4	0.178252	7.28275	0.910954	0.238098	0.172793	0.270167	2.79065	0.227019	3.61971	0.000409266	UP
ENSG00000257524	AL157935.2	novel protein	-	-	-	-	-	-	9:127867864-127886787:-	10	143	97	8	4	9	0.379168	4.56665	3.41679	0.270017	0.146956	0.258584	2.78754	0.225186	3.6298	2.12e-07	UP
ENSG00000229091	HSPA8P8	heat shock protein family A (Hsp70) member 8 pseudogene 8 [Source:HGNC Symbol;Acc:HGNC:44923]	-	-	-	-	-	-	7:10451311-10453252:+	9	6	8	0	1	1	0.256574	0.14406	0.211863	0	0.0276273	0.0215981	0.204166	0.0164085	3.63723	9.57e-05	UP
ENSG00000227775	AL031282.1	ribosomal protein S7 (RPS7) pseudogene	-	-	-	-	-	-	1:1724512-1737251:+	12	2	0	0	1	0	0.209967	0.0294738	0	0	0.0169571	0	0.0798138	0.00565236	3.81971	0.0339709	UP
ENSG00000134256	CD101	CD101 molecule [Source:HGNC Symbol;Acc:HGNC:5949]	GO:0032502|GO:0002376|GO:0023052|GO:0005623|GO:0016020|GO:0009987|GO:0005576|GO:0008152|GO:0050896|GO:0005488|GO:0003824|GO:1903561|GO:0051716|GO:0050794|GO:0043227|GO:0071944|GO:0016787|GO:0031224|GO:0002684|GO:0050793|GO:0002682|GO:0002520|GO:0005515|GO:0005886|GO:0048856|GO:1903706|GO:0045595|GO:0007275|GO:0048513|GO:0031982|GO:0045597|GO:0016810|GO:0007154|GO:0007165|GO:0070062|GO:0048869|GO:…	developmental process|immune system process|signaling|cell|membrane|cellular process|extracellular region|metabolic process|response to stimulus|binding|catalytic activity|extracellular vesicle|cellular response to stimulus|regulation of cellular process|membrane-bounded organelle|cell periphery|hydrolase activity|intrinsic component of membrane|positive regulation of immune system process|regula…	-	-	-	-	1:117001750-117036476:+	21	32	36	0	2	5	0.250118	0.320995	0.398327	0	0.0230861	0.0451288	0.323147	0.0227383	3.82899	1.05e-12	UP
ENSG00000259460	AC078909.1	novel transcript, antisense to MEIS2	-	-	-	-	-	-	15:37099339-37100173:+	5	4	4	0	0	1	0.596597	0.401961	0.443361	0	0	0.0903955	0.48064	0.0301318	3.9956	0.00434157	UP
ENSG00000204583	LRCOL1	leucine rich colipase like 1 [Source:HGNC Symbol;Acc:HGNC:44160]	GO:0005576|GO:0008152|GO:0071704|GO:0009056|GO:0009893|GO:0030234|GO:0019222|GO:0008047|GO:0043085|GO:0006629|GO:0007586|GO:0050790|GO:0016042	extracellular region|metabolic process|organic substance metabolic process|catabolic process|positive regulation of metabolic process|enzyme regulator activity|regulation of metabolic process|enzyme activator activity|positive regulation of catalytic activity|lipid metabolic process|digestion|regulation of catalytic activity|lipid catabolic process	-	-	-	-	12:132603150-132610543:-	6	4	3	0	0	1	0.0981792	0.0551316	0.0455997	0	0	0.0123983	0.0663035	0.00413277	4.0039	0.00543414	UP
ENSG00000197380	DACT3	dishevelled binding antagonist of beta catenin 3 [Source:HGNC Symbol;Acc:HGNC:30745]	GO:0032502|GO:0040007|GO:0023052|GO:0005623|GO:0009987|GO:0050896|GO:0005488|GO:0051716|GO:0048523|GO:0050794|GO:0016049|GO:0051051|GO:0051641|GO:0023051|GO:0045926|GO:0009653|GO:0016043|GO:0040008|GO:1903828|GO:0023057|GO:0050793|GO:0005622|GO:0005515|GO:0048856|GO:0042802|GO:0060341|GO:1900181|GO:0010719|GO:0045595|GO:0009888|GO:0008013|GO:0048468|GO:0006810|GO:0007275|GO:0045596|GO:0048513|GO:…	developmental process|growth|signaling|cell|cellular process|response to stimulus|binding|cellular response to stimulus|negative regulation of cellular process|regulation of cellular process|cell growth|negative regulation of transport|cellular localization|regulation of signaling|negative regulation of growth|anatomical structure morphogenesis|cellular component organization|regulation of growth…	-	-	-	-	19:46647612-46661138:-	3	5	7	0	0	1	0.0301179	0.042281	0.0652853	0	0	0.00760673	0.0458948	0.00253558	4.17794	0.00207596	UP
ENSG00000272410	AC022384.1	novel protein	GO:0009987|GO:0008152|GO:0003824|GO:0006807|GO:0071704|GO:0009056|GO:0044237|GO:0016787|GO:0006725|GO:1901360|GO:0034641|GO:0016788|GO:0046483|GO:0006139|GO:0044265|GO:0004518|GO:0006259|GO:0019439|GO:0004536|GO:0004519|GO:0006308|GO:0004520|GO:0016888	cellular process|metabolic process|catalytic activity|nitrogen compound metabolic process|organic substance metabolic process|catabolic process|cellular metabolic process|hydrolase activity|cellular aromatic compound metabolic process|organic cyclic compound metabolic process|cellular nitrogen compound metabolic process|hydrolase activity, acting on ester bonds|heterocycle metabolic process|nucle…	-	-	-	-	3:10249372-10285796:+	678	6	41	13	19	8	10.8418	0.0808103	0.609054	0.185049	0.29439	0.096935	3.84389	0.192125	4.32245	0.000153504	UP
ENSG00000260108	AC026464.2	novel transcript	-	-	-	-	-	-	16:69463844-69466264:+	2	111	1	1	2	1	0.0457227	2.13768	0.0212326	0.0203646	0.0443223	0.0173249	0.734879	0.0273373	4.74857	0.000530293	UP
ENSG00000268083	AC008982.1	novel protein	GO:0008152|GO:0005488|GO:0003824|GO:0036094|GO:0097159|GO:0003676|GO:0000166	metabolic process|binding|catalytic activity|small molecule binding|organic cyclic compound binding|nucleic acid binding|nucleotide binding	-	-	-	-	19:38817471-38840178:-	0	0	42	1	0	0	0	0	2.24299	0.0511969	0	0	0.747664	0.0170656	5.45323	0.00566349	UP
ENSG00000270617	URGCP-MRPS24	URGCP-MRPS24 readthrough [Source:HGNC Symbol;Acc:HGNC:49188]	-	-	-	-	-	-	7:43866558-43906589:-	0	4	87	0	0	2	0	0.234604	5.62801	0	0	0.105518	1.9542	0.0351727	5.79598	0.000530468	UP
ENSG00000198542	ITGBL1	integrin subunit beta like 1 [Source:HGNC Symbol;Acc:HGNC:6164]	GO:0005576|GO:0005488|GO:0007155|GO:0005515	extracellular region|binding|cell adhesion|protein binding	-	-	-	-	13:101452593-101720856:+	1903	2319	1798	0	0	2	10.0833	10.3486	8.8503	0	0	0.008029	9.76075	0.00267633	11.8325	1.18e-263	UP
